# Supplementary material for: Integrative identification of hub genes in development of atrial fibrillation related stroke
Source: PLoS One. 2023 Mar 23;18(3):e0283617. doi: 10.1371/journal.pone.0283617 (PMC10035830; doi:10.1371/journal.pone.0283617)
Supplement: S1 Table — (XLSX) [file pone.0283617.s004.xlsx]

## Sheet: supplementary Table1
Supplementary Table 1 Differently expressed genes in GSE79768
id	logFC	AveExpr	t	P.Value	adj.P.Val	B
LINC00520	-0.966931	8.61668	-10.2839	5.60976e-08	0.00121468	8.16259
RP1-58B11.1	-0.709359	5.42948	-8.54272	5.56742e-07	0.00401838	6.25328
TMEM255A	1.01116	5.13692	7.84214	1.54087e-06	0.00692001	5.36951
KCNS1	-0.641674	6.41876	-7.48385	2.65444e-06	0.00692001	4.88935
MEDAG	-0.894893	6.87842	-7.43187	2.87628e-06	0.00692001	4.81805
LBH	1.23034	8.95814	7.14039	4.54063e-06	0.00713759	4.41045
ALYREF	0.832251	7.5898	7.01392	5.55478e-06	0.00713759	4.22942
KCNB1	-0.642928	5.73469	-6.98921	5.77933e-06	0.00713759	4.19375
MITD1	0.725456	8.24444	6.85824	7.14014e-06	0.00713759	4.00308
DRAM2	0.652238	8.95799	6.83736	7.38642e-06	0.00713759	3.97243
EPHA3	0.668902	5.00559	6.82706	7.51125e-06	0.00713759	3.95728
RWDD3	0.678034	8.51137	6.81693	7.63621e-06	0.00713759	3.94236
RGS18	1.41714	6.61182	6.64418	1.01379e-05	0.00731723	3.68551
B3GALT2	1.51941	8.1987	6.53022	1.22493e-05	0.00828859	3.51342
RP11-196G18.23	0.656254	5.74935	6.48263	1.32632e-05	0.00870264	3.44094
SFR1	0.663887	7.54188	6.44942	1.40226e-05	0.00893036	3.39014
RERGL	0.98417	7.11826	6.34311	1.67759e-05	0.00939123	3.2263
PPP1R13L	-0.673121	9.02607	-6.34196	1.68085e-05	0.00939123	3.22453
ARNT2	-0.771217	7.03113	-6.33959	1.68761e-05	0.00939123	3.22085
LRRC39	0.877845	8.08137	6.31285	1.76592e-05	0.00939123	3.17933
DEPDC7	0.801321	4.15377	6.29851	1.80947e-05	0.00939123	3.15702
FLI1	0.899681	6.46614	6.24233	1.99121e-05	0.00967368	3.0693
SENP7	0.960448	5.84528	6.01562	2.94294e-05	0.0120532	2.71011
SYNPO2L	-0.878844	11.1679	-6.01154	2.96388e-05	0.0120532	2.70357
CENPQ	0.852261	6.18377	6.00345	3.00592e-05	0.0120532	2.69059
EVI2B	0.956505	8.40279	5.94948	3.30265e-05	0.0123937	2.60375
TNFRSF19	0.830133	7.08222	5.92898	3.42321e-05	0.0123937	2.57065
KRT7	-0.679421	5.64552	-5.92268	3.46124e-05	0.0123937	2.56045
ABHD10	0.707875	8.63031	5.92168	3.46729e-05	0.0123937	2.55883
RP11-96D1.11	-0.651407	5.18648	-5.9177	3.49154e-05	0.0123937	2.5524
FAM198B	0.910766	8.98577	5.87598	3.75684e-05	0.0127778	2.48473
TLR8	0.625897	6.23644	5.87297	3.77676e-05	0.0127778	2.47985
ACKR4	0.719683	7.32887	5.84679	3.95493e-05	0.0131748	2.43722
TUFT1	-0.839692	7.74318	-5.67362	5.37738e-05	0.0157347	2.15259
JAM3	0.749092	7.28621	5.65422	5.56704e-05	0.015862	2.12043
PRPF39	0.755478	7.32993	5.65418	5.56743e-05	0.015862	2.12036
RPAP3	0.707089	7.18751	5.59362	6.20602e-05	0.0171514	2.01951
GUCY1B3	0.660627	7.80742	5.58703	6.27995e-05	0.0171514	2.00851
GPRC5A	-0.645132	5.72857	-5.56756	6.50388e-05	0.0171841	1.97594
PIBF1	0.807138	7.49281	5.54382	6.78816e-05	0.0171841	1.93616
HAS1	-1.37832	8.73851	-5.49852	7.36714e-05	0.0171841	1.86
FKBP7	0.774525	6.93	5.47235	7.72482e-05	0.0171841	1.81587
SCN7A	0.955309	7.54175	5.46191	7.8725e-05	0.0171841	1.79823
BEX2	-1.28357	9.1652	-5.44289	8.14927e-05	0.0171841	1.76605
GPM6A	-1.12121	7.2653	-5.4418	8.16544e-05	0.0171841	1.7642
C21orf62	-1.33626	6.63611	-5.44069	8.18186e-05	0.0171841	1.76233
RNF166	0.657765	6.66243	5.39074	8.96101e-05	0.0182359	1.67755
EFNB3	-0.888565	6.96296	-5.32605	0.000100863	0.0182831	1.56719
CCDC121	0.821692	5.39179	5.32406	0.000101234	0.0182831	1.56377
ATP8B4	1.12231	6.8109	5.3148	0.000102968	0.0182831	1.54791
MRPL44	0.719722	7.16861	5.309	0.000104069	0.0182831	1.53798
SLC51A	-0.986928	5.25894	-5.29632	0.00010652	0.0182831	1.51625
LOC101927990	1.71462	6.7158	5.28418	0.000108923	0.0182831	1.49541
COL21A1	0.700621	11.043	5.2224	0.000122057	0.018897	1.38904
IL18	-1.39317	6.53601	-5.21417	0.000123926	0.018897	1.37483
RP11-1078H9.6	-0.687353	6.22936	-5.193	0.000128874	0.0192502	1.33823
CLEC4A	0.835828	6.9256	5.15982	0.000137045	0.0199157	1.28072
GPR34	1.06699	9.88551	5.14348	0.000141266	0.0202571	1.25234
KLK11	-2.15752	8.57161	-5.13812	0.000142677	0.020325	1.24303
TAF12	0.680743	7.76257	5.1171	0.000148364	0.020462	1.20645
CARNS1	-1.10365	7.34716	-5.10709	0.000151153	0.0205776	1.18901
RNASE4	0.622156	9.69349	5.10378	0.00015209	0.0205776	1.18323
BCKDHB	0.639734	7.2013	5.10213	0.000152558	0.0205776	1.18035
CALCRL	1.23404	7.10904	5.09947	0.000153316	0.0205776	1.17571
KRT18	-1.75559	9.64042	-5.0752	0.000160411	0.0210508	1.13335
PKIB	1.06181	4.96451	5.06146	0.000164577	0.0210863	1.10933
MSLN	-2.84754	8.01073	-5.03755	0.000172099	0.0216654	1.06746
LRIF1	1.05421	8.00801	5.02785	0.000175251	0.0217502	1.05045
FAM110C	-1.93208	8.32486	-5.00699	0.000182234	0.022168	1.01383
C8orf4	1.04712	8.3832	4.9882	0.000188772	0.0224586	0.980779
COL15A1	0.918122	11.2374	4.97813	0.000192376	0.0226847	0.963044
PDPN	-0.986999	6.40044	-4.96523	0.000197096	0.0228701	0.940313
PRRX1	0.619006	7.82286	4.95938	0.000199275	0.0228701	0.930002
ASPHD1	-0.892879	6.59273	-4.94604	0.000204337	0.0228701	0.906469
CD1D	0.619434	5.61941	4.94457	0.000204905	0.0228701	0.903865
GNPDA2	0.704948	8.59857	4.93033	0.000210473	0.0233712	0.87871
SBSPON	-1.91091	6.9872	-4.92415	0.000212941	0.0234557	0.867772
FGF7	0.794287	4.3335	4.91279	0.000217551	0.0234557	0.847676
CTDSPL2	0.824099	6.67042	4.91234	0.000217734	0.0234557	0.846885
ASB11	1.26458	6.67985	4.89623	0.000224456	0.0236659	0.818347
B3GALNT1	0.720813	8.32514	4.89067	0.000226827	0.0236659	0.808484
PRR9	-2.59131	6.34743	-4.88445	0.000229507	0.0236659	0.797461
CCDC64	-0.670386	7.03592	-4.88435	0.000229549	0.0236659	0.797289
RAD54B	0.683483	5.86397	4.87973	0.000231562	0.0236659	0.78909
TFEC	0.751326	4.87181	4.877	0.000232763	0.0236659	0.784234
CLDN15	-0.779641	7.72386	-4.86005	0.000240345	0.0236659	0.754139
IRF2	0.848828	8.07264	4.85981	0.000240452	0.0236659	0.753721
ACTA1	-1.68515	11.9173	-4.85132	0.000244352	0.0237263	0.738611
HCG11	1.31094	5.68935	4.84876	0.000245537	0.0237349	0.73407
HTRA1	-0.771256	11.3013	-4.84514	0.000247227	0.023792	0.72763
INPP5A	0.657233	9.2425	4.82277	0.000257939	0.0239529	0.687791
IER3	-1.04316	10.223	-4.80967	0.000264431	0.0239529	0.664439
CASP1	0.703072	8.47036	4.78564	0.000276784	0.0241268	0.621543
RGS13	0.674906	3.36041	4.77557	0.000282138	0.0241268	0.603536
LINC01133	-0.897923	5.88606	-4.76981	0.000285247	0.0241268	0.593237
LRRK2	0.869736	7.10749	4.7557	0.000293016	0.0243634	0.567984
MIER3	0.78808	5.70657	4.75041	0.000295983	0.0243634	0.558513
ID1	0.673356	11.6101	4.7464	0.000298257	0.0243704	0.551319
CST6	-1.23094	6.24496	-4.72705	0.000309466	0.024554	0.516635
UPK1B	-2.61401	7.98858	-4.70702	0.000321534	0.0245574	0.480667
ZNF385B	0.864523	8.96415	4.68906	0.000332765	0.0248441	0.448379
CAPN6	-0.61915	3.87406	-4.67098	0.000344482	0.0249372	0.415832
MFN1	0.727433	8.536	4.6545	0.000355538	0.0249372	0.386117
CLIC2	0.921947	8.95574	4.6508	0.000358065	0.0249372	0.379454
MFAP4	0.768519	9.37204	4.65065	0.000358171	0.0249372	0.379176
PDZK1IP1	-1.29255	6.22902	-4.6446	0.000362348	0.0250846	0.368268
ANXA3	-0.741591	9.55878	-4.63722	0.000367514	0.0250846	0.354947
CEP83	0.820514	6.32952	4.6354	0.000368804	0.0250846	0.351652
FAM212B-AS1	-0.705783	6.84166	-4.59881	0.000395654	0.0254216	0.285524
CTSS	0.777376	8.85429	4.59714	0.000396926	0.025428	0.282501
ZDBF2	0.955607	4.8955	4.57599	0.000413417	0.0257554	0.24419
RP11-420K14.2	0.895915	5.17083	4.57372	0.000415227	0.0257554	0.240078
PDE8B	0.654615	7.05623	4.57324	0.000415614	0.0257554	0.2392
HPGDS	0.740277	8.05577	4.56037	0.000426048	0.0257554	0.21586
FPR3	0.879965	7.56723	4.55772	0.00042823	0.0257554	0.211052
CDH3	-0.69807	7.06602	-4.55758	0.000428345	0.0257554	0.210799
FAM216B	1.68483	8.31776	4.54928	0.000435252	0.025784	0.19574
HLA-DRA	0.995915	12.0606	4.53195	0.000450054	0.0259882	0.164253
LOC101928505	0.761785	4.96829	4.52961	0.000452095	0.0259882	0.159995
PROCR	-1.31348	9.69568	-4.51695	0.000463282	0.0259882	0.136979
BDKRB1	-1.35723	6.3449	-4.51436	0.000465609	0.0260512	0.132261
FAM102B	0.696529	8.5794	4.5028	0.000476132	0.026259	0.111215
SLC8A1	0.705913	7.06322	4.49844	0.000480159	0.026259	0.103284
PTBP2	0.630869	6.54702	4.4893	0.000488726	0.026259	0.0866301
KRT5	-0.850591	6.49958	-4.48392	0.000493846	0.0263515	0.0768151
C19orf33	-1.83287	7.72008	-4.48095	0.00049669	0.0263651	0.0714074
PDGFD	0.823165	9.37239	4.48085	0.000496789	0.0263651	0.0712193
PDCD1LG2	0.681174	5.63181	4.45102	0.00052634	0.0268732	0.0167955
PLEKHF2	0.89328	7.99062	4.4463	0.000531184	0.0268732	0.00816613
LRMP	0.649001	7.40119	4.43086	0.000547338	0.0271857	-0.0200553
CBLN2	-1.2059	6.58074	-4.42891	0.000549408	0.0271857	-0.0236121
RP3-327A19.5	0.698383	5.85542	4.42652	0.000551964	0.0271857	-0.0279841
PHGDH	-1.08724	8.41791	-4.42485	0.000553756	0.0271857	-0.0310379
CXCR2	1.49012	6.74235	4.41776	0.000561435	0.0271857	-0.0440127
EBF3	0.693944	6.3596	4.41298	0.000566673	0.0271857	-0.0527603
DNAAF2	0.833892	7.18829	4.38789	0.000595003	0.0275503	-0.0987239
PKP2	0.880381	8.00562	4.37734	0.000607338	0.0277441	-0.118058
GFM2	0.63327	7.8858	4.36663	0.000620141	0.0278409	-0.137715
BCHE	-1.15463	9.56136	-4.36483	0.000622315	0.0278409	-0.141013
CHGB	1.4976	9.53129	4.3407	0.000652287	0.0283614	-0.18534
FAR1	0.637757	7.48448	4.3343	0.000660472	0.0285359	-0.197091
ZNF644	0.839585	7.99254	4.33208	0.000663346	0.0285359	-0.201183
FGF12	0.902538	10.0222	4.33061	0.000665248	0.0285359	-0.203882
GABPA	0.691434	6.58971	4.3265	0.000670609	0.0286404	-0.211446
EPHB6	-1.44713	7.61566	-4.3201	0.000679035	0.0287245	-0.223214
PNMAL1	-0.705103	9.09835	-4.31155	0.000690472	0.0288069	-0.238955
IL33	0.984773	9.19766	4.30568	0.000698425	0.0289713	-0.249748
COG3	0.693303	6.26199	4.29933	0.000707143	0.0291653	-0.26144
PABPC5	0.765676	3.98261	4.29367	0.000715012	0.0293223	-0.27187
ZNF22	0.760402	8.78678	4.29003	0.000720114	0.0294757	-0.278572
DSC3	-1.18816	4.51786	-4.28428	0.000728267	0.0295139	-0.289183
CA9	-0.736906	7.44739	-4.2836	0.000729227	0.0295139	-0.290425
ST8SIA4	0.774727	5.552	4.27494	0.000741692	0.0297838	-0.306399
DHCR24	-0.635022	7.92278	-4.26695	0.000753368	0.0299123	-0.321123
MS4A2	0.767451	4.59761	4.26279	0.000759536	0.0300114	-0.328809
RP11-710C12.1	0.637657	4.73163	4.25951	0.000764432	0.030095	-0.334864
WNT2B	-0.753534	6.36174	-4.2548	0.00077151	0.03026	-0.343552
PPL	-1.07607	8.14601	-4.25394	0.000772815	0.03026	-0.345145
TLR4	0.777184	7.25314	4.24544	0.000785781	0.0306365	-0.360829
LRRN4	-1.94466	6.5259	-4.244	0.000788001	0.0306365	-0.363487
M6PR	0.725994	8.37768	4.24335	0.000789009	0.0306365	-0.364693
ALDH1A1	1.23007	9.33374	4.2423	0.000790629	0.0306365	-0.366626
SNX16	0.676748	7.09265	4.24185	0.000791326	0.0306365	-0.367457
RPS11	-1.26339	9.11019	-4.2412	0.000792335	0.0306365	-0.368658
NELL2	-1.07121	6.67844	-4.23629	0.000799993	0.0307686	-0.377725
SNAI2	1.14574	9.64846	4.23252	0.000805934	0.0309296	-0.384699
MYO5B	-0.937115	5.1042	-4.21468	0.000834625	0.0313921	-0.417674
LRP2	-1.67866	6.75952	-4.21035	0.00084175	0.0313921	-0.425687
S100A10	-0.790542	9.48457	-4.19122	0.000873966	0.0317517	-0.461092
CRHBP	0.826142	6.78419	4.16662	0.000917243	0.032347	-0.506654
DNAJB4	0.989906	9.47446	4.15648	0.000935713	0.0325547	-0.525447
BNC1	-2.12556	6.88176	-4.15167	0.000944608	0.0326236	-0.534366
LMOD3	0.624736	7.96243	4.14459	0.00095787	0.0327141	-0.547509
PTN	0.622242	9.14904	4.14109	0.000964495	0.0328368	-0.554007
DPY19L2	0.624587	7.40989	4.13888	0.000968693	0.0328609	-0.558101
P2RY13	0.877377	6.68024	4.12685	0.000991921	0.033356	-0.580439
RNF180	0.688885	6.82212	4.12252	0.0010004	0.033584	-0.588464
RPL27A	-0.682423	8.20009	-4.11984	0.00100571	0.0336189	-0.593457
MNDA	1.34957	8.59295	4.11964	0.0010061	0.0336189	-0.593818
TMX1	0.725692	8.75976	4.10931	0.00102679	0.0336404	-0.613006
CLDN1	-1.77557	7.0537	-4.10577	0.00103397	0.0336434	-0.61958
GPR160	1.09696	6.8643	4.09815	0.00104964	0.033771	-0.633757
FLRT3	-2.23946	7.66032	-4.07973	0.00108848	0.0342703	-0.668006
LOC100505478	-0.786484	7.96832	-4.07967	0.00108859	0.0342703	-0.668104
TASP1	0.66467	6.13066	4.07375	0.00110139	0.0343487	-0.679122
FAM150B	-1.28874	5.38206	-4.06843	0.00111301	0.0344505	-0.689019
AREG	-0.781433	5.29382	-4.05441	0.00114427	0.0347501	-0.715124
ITGA3	-0.64664	7.5906	-4.04977	0.0011548	0.0349182	-0.72376
CD200	-1.03386	7.99004	-4.04843	0.00115787	0.0349182	-0.726262
CAPN7	0.6332	8.50191	4.04733	0.00116038	0.0349455	-0.728308
ADAM10	0.730477	7.98576	4.04483	0.00116613	0.0350698	-0.732965
CMTM2	0.843432	6.00626	4.03042	0.00119983	0.0355402	-0.759818
CGN	-1.00904	6.58149	-4.01178	0.00124489	0.036138	-0.794567
C3	-1.20044	12.8956	-4.00777	0.00125479	0.0361782	-0.802032
MGARP	-0.887726	8.28629	-4.00609	0.00125897	0.0362026	-0.805173
NRAP	1.40222	7.83407	3.9954	0.00128591	0.0365885	-0.825126
GIMAP2	0.744318	8.66144	3.99319	0.00129153	0.0366521	-0.829238
BMPR1B	-0.65871	5.72322	-3.98702	0.0013074	0.036739	-0.840747
ARRDC3	0.943583	8.71512	3.98366	0.00131615	0.0367523	-0.847033
IGDCC4	0.88242	6.02554	3.98185	0.00132086	0.0367536	-0.850403
RDX	0.739252	7.02122	3.97606	0.00133611	0.0370432	-0.861218
TOPORS	0.710352	8.27499	3.97197	0.00134699	0.0371577	-0.868862
MAL2	-1.7362	7.44405	-3.97129	0.00134879	0.0371577	-0.870124
WT1	-1.00517	7.47249	-3.97128	0.00134882	0.0371577	-0.870141
LOC100132891	0.809354	6.66411	3.96733	0.00135943	0.0372177	-0.877527
LOC100996694	0.791267	9.1922	3.96669	0.00136115	0.0372177	-0.878721
EIF4E3	0.658199	8.17745	3.9579	0.00138506	0.0373284	-0.895128
ANXA9	-1.21144	5.85347	-3.95754	0.00138604	0.0373284	-0.895798
TCEAL2	-1.45384	8.46574	-3.94999	0.00140697	0.0375187	-0.909921
CMA1	0.848678	7.14261	3.93822	0.00144019	0.0380761	-0.931908
TMEM182	0.850028	9.69643	3.93511	0.00144909	0.0381215	-0.937715
RAB8B	0.965843	7.63383	3.93264	0.00145623	0.0381658	-0.94235
PCDHB15	0.76895	5.64879	3.93112	0.00146062	0.0381658	-0.945184
NSG1	-0.662116	7.80892	-3.92468	0.00147941	0.038411	-0.957231
NIPSNAP3B	1.09132	8.36452	3.9141	0.0015108	0.0388518	-0.97701
ASTN1	-0.972387	5.63829	-3.90372	0.00154226	0.0394269	-0.996432
DCK	0.664501	8.58918	3.89064	0.00158285	0.0398012	-1.02091
CFB	-1.02543	7.76511	-3.87567	0.00163066	0.0403989	-1.04894
DCAF17	0.631705	5.79516	3.86947	0.00165089	0.0405752	-1.06056
ATF1	0.704357	7.86841	3.85722	0.00169161	0.0409615	-1.08351
SLC9A3R1	-0.785097	7.787	-3.83621	0.00176379	0.0420609	-1.12287
CD46	0.799125	9.0524	3.82993	0.00178598	0.0421236	-1.13464
GAPT	1.21604	4.84487	3.82819	0.00179218	0.0421236	-1.13791
PLEK2	-0.717919	7.33215	-3.82559	0.00180148	0.0421258	-1.14278
ABRA	0.821948	7.58963	3.82558	0.00180153	0.0421258	-1.14281
RPRM	-0.752783	6.03224	-3.82136	0.00181671	0.0423894	-1.15071
CPA4	-1.03373	6.68423	-3.80951	0.00186008	0.0426772	-1.17293
DHRS9	1.13514	10.4749	3.80181	0.00188886	0.0429416	-1.18739
IFIT2	0.749171	7.7039	3.79277	0.00192319	0.043091	-1.20435
PTGR2	0.710081	6.83805	3.78177	0.00196578	0.0434888	-1.22497
CTD-2325A15.5	0.797166	7.27847	3.77739	0.00198305	0.043612	-1.23321
LRRC34	0.640924	5.37132	3.77678	0.00198545	0.043612	-1.23434
UBE2M	0.706642	8.33814	3.76261	0.00204236	0.0439189	-1.26095
CRISPLD1	1.03424	8.27117	3.75882	0.00205783	0.0440647	-1.26805
PLAC8	0.857437	7.03077	3.7466	0.0021086	0.0445873	-1.291
RAPGEF4	0.772865	6.28064	3.73959	0.00213833	0.0446152	-1.30417
QPCT	0.659187	6.57272	3.72849	0.00218622	0.0449983	-1.32502
MIR100HG	0.674299	9.35832	3.72007	0.00222326	0.0452183	-1.34083
TGFBR2	0.656525	9.37917	3.71701	0.00223689	0.045309	-1.34658
LOC101929504	0.653173	5.73908	3.71309	0.00225446	0.0453998	-1.35395
SLC28A3	-1.13022	5.95544	-3.69435	0.00234043	0.0463229	-1.38916
MS4A7	1.0164	8.59913	3.68473	0.00238584	0.046541	-1.40724
RSPO1	-0.785144	7.06749	-3.68065	0.00240539	0.0467002	-1.41492
MBNL2	0.667307	7.44131	3.66661	0.00247379	0.0472861	-1.44129
KCNE4	0.687037	6.41598	3.6595	0.00250922	0.0473808	-1.45467
SLPI	-2.52243	10.9775	-3.65389	0.00253749	0.0474476	-1.46521
KRT19	-1.46968	6.88861	-3.64936	0.00256061	0.0477151	-1.47373
NMU	-1.87097	8.07063	-3.64233	0.00259685	0.0478549	-1.48695
REEP1	-0.916947	9.427	-3.64086	0.0026045	0.0478814	-1.48972
PLLP	-1.25232	8.26713	-3.61254	0.00275626	0.0488955	-1.54296
TRIM22	0.691593	10.4693	3.61171	0.00276086	0.0488955	-1.54453
C16orf54	1.13077	6.45185	3.60166	0.00281693	0.0489946	-1.56343
MRPL50	0.629448	7.60958	3.59824	0.00283627	0.0491125	-1.56986
