# Supplementary material for: Integrative identification of hub genes in development of atrial fibrillation related stroke
Source: PLoS One. 2023 Mar 23;18(3):e0283617. doi: 10.1371/journal.pone.0283617 (PMC10035830; doi:10.1371/journal.pone.0283617)
Supplement: S2 Table — (XLSX) [file pone.0283617.s005.xlsx]

## Sheet: 3h
id	logFC	AveExpr	t	P.Value	adj.P.Val	B
POM121L9P	-2.1429	-4.13497	-15.1628	5.92697e-20	9.70205e-16	34.6564
BC048132	-2.14892	-4.73137	-15.0065	8.96056e-20	9.70205e-16	34.2705
ACSM2A	-1.6171	-4.78554	-13.2044	1.29599e-17	9.35487e-14	29.59
RASA3	-0.792217	-0.647612	-12.9718	2.53571e-17	1.37277e-13	28.9537
AP000525.9	-2.45357	-3.2843	-11.5881	1.58543e-15	5.8087e-12	25.0115
LOC100996760	-1.98211	-3.27707	-11.5832	1.60943e-15	5.8087e-12	24.9971
RP11-69I8.2	-1.46113	-2.02962	-11.113	6.94288e-15	2.14783e-11	23.5957
LUC7L	-0.781448	2.11435	-11.01	9.60158e-15	2.59903e-11	23.2844
SHOX	-1.78423	-4.5113	-10.9095	1.31874e-14	3.17303e-11	22.9796
TIMM8A	-1.66999	-2.18168	-10.75	2.18842e-14	4.73903e-11	22.4926
BAHD1	-0.652469	-0.182446	-10.6507	3.00392e-14	5.81251e-11	22.1879
TMC6	-0.909712	0.753147	-10.6289	3.22097e-14	5.81251e-11	22.1208
DHX32	1.02625	0.0728806	10.5576	4.04814e-14	6.63251e-11	21.9008
LINC00342	-1.11591	-0.0909842	-10.5397	4.28793e-14	6.63251e-11	21.8454
ABHD17A	-0.901493	-0.100202	-10.4739	5.29804e-14	7.6486e-11	21.6417
NUP210	-0.666331	1.39187	-10.1518	1.50446e-13	1.96577e-10	20.6358
LOC93463	-1.47662	-4.70562	-10.1247	1.64356e-13	1.96577e-10	20.5505
BC039319	-1.37857	-4.0889	-10.1234	1.65091e-13	1.96577e-10	20.5462
C9orf69	-0.806937	1.60356	-10.11	1.72475e-13	1.96577e-10	20.504
SH3GL3	-0.832608	-4.36859	-10.0781	1.91386e-13	2.07223e-10	20.4037
FAM134C	-0.670164	3.44714	-9.96091	2.8099e-13	2.81574e-10	20.033
SUN2	-0.708491	3.02346	-9.95547	2.8606e-13	2.81574e-10	20.0158
C11orf58	-0.840771	0.0319925	-9.90816	3.34182e-13	3.1464e-10	19.8657
PRR26	-0.983174	-3.96584	-9.71753	6.27017e-13	5.65752e-10	19.2578
EIF3G	-0.686947	3.33493	-9.62288	8.5837e-13	7.4352e-10	18.9543
RRS1	-0.805356	0.834967	-9.59092	9.546e-13	7.95072e-10	18.8516
GLYATL1	-1.56377	-4.55441	-9.47562	1.40202e-12	1.12447e-09	18.4799
FAM102A	-0.862097	-0.196273	-9.46406	1.45722e-12	1.12701e-09	18.4426
UBE2S	-1.22977	-1.04018	-9.42622	1.6538e-12	1.18025e-09	18.3202
DHX38	-0.758262	-0.158347	-9.42265	1.67366e-12	1.18025e-09	18.3086
LQFBS-1	-0.922086	1.93102	-9.41983	1.68957e-12	1.18025e-09	18.2995
SYCP1	-1.00925	-5.02811	-9.38348	1.90823e-12	1.29133e-09	18.1817
CCDC144CP	-1.52227	-4.57396	-9.25539	2.93381e-12	1.86858e-09	17.7655
CARD11	-0.696866	-0.393277	-9.16529	3.97461e-12	2.19758e-09	17.4715
TNFRSF25	-1.0245	-0.47781	-9.15651	4.0942e-12	2.19758e-09	17.4428
SH2B3	-0.758143	2.64479	-9.15216	4.1547e-12	2.19758e-09	17.4286
ID3	-1.17216	-0.20189	-9.15173	4.16074e-12	2.19758e-09	17.4272
LOC100505915	-1.17176	-0.865369	-9.08972	5.13079e-12	2.64541e-09	17.2243
RNF166	-0.934908	2.01351	-9.06339	5.60905e-12	2.67782e-09	17.138
TOPORS-AS1	1.2409	0.939329	9.06179	5.63948e-12	2.67782e-09	17.1327
IER5	-0.70787	2.327	-9.05924	5.68829e-12	2.67782e-09	17.1244
PSMC3	-0.766973	0.816693	-9.02296	6.4323e-12	2.96365e-09	17.0053
HMCES	-0.648211	1.12087	-9.00884	6.74773e-12	2.98208e-09	16.9589
PINX1	-0.763298	-0.513106	-8.98328	7.359e-12	3.15658e-09	16.8749
TCIRG1	0.707301	3.98522	8.96562	7.81386e-12	3.15658e-09	16.8168
ARL6IP4	-0.938631	2.21783	-8.96534	7.82117e-12	3.15658e-09	16.8159
GRK6	0.66014	0.3087	8.96257	7.89531e-12	3.15658e-09	16.8068
C8orf88	1.26491	-2.47833	8.95806	8.01718e-12	3.15658e-09	16.7919
XRCC2	-1.58456	-0.232621	-8.8968	9.87336e-12	3.81433e-09	16.5902
CYTH1	-0.683883	1.33015	-8.83139	1.23378e-11	4.60646e-09	16.3742
PIH1D1	-0.711252	2.11169	-8.81924	1.28596e-11	4.7199e-09	16.3341
HINT2	0.759387	0.552264	8.74924	1.63313e-11	5.76792e-09	16.1024
CTSK	0.881204	-0.319927	8.74599	1.6514e-11	5.76792e-09	16.0916
ANKRD36B	-1.18294	1.42475	-8.73888	1.69201e-11	5.81594e-09	16.068
MAZ	-0.619501	0.881182	-8.72238	1.79024e-11	6.05745e-09	16.0133
PP7080	-0.918635	-0.759124	-8.60475	2.67879e-11	8.92451e-09	15.6225
DRAP1	-0.917138	2.08239	-8.5727	2.99041e-11	9.66526e-09	15.5158
LECT2	-1.90414	-4.54021	-8.56712	3.0483e-11	9.7075e-09	15.4972
CHPF2	1.00712	0.387363	8.5213	3.5682e-11	1.10385e-08	15.3445
LCN10	-1.11805	-1.20696	-8.50715	3.74627e-11	1.14261e-08	15.2972
CCR6	-0.806863	1.3906	-8.45547	4.47578e-11	1.30896e-08	15.1246
CDC37	-0.68231	1.64922	-8.45096	4.54589e-11	1.30896e-08	15.1096
GYG1	0.642635	2.82481	8.44791	4.5939e-11	1.30896e-08	15.0994
ALDOAP2	-1.44735	-3.69386	-8.44207	4.68736e-11	1.31824e-08	15.0798
HNRNPL	1.12799	0.785179	8.43724	4.76602e-11	1.32318e-08	15.0637
FXYD1	0.97598	-1.96492	8.42973	4.89107e-11	1.34071e-08	15.0385
C19orf24	-0.884444	1.30491	-8.41662	5.11726e-11	1.38518e-08	14.9947
CTNNB1	0.668993	-0.140218	8.41197	5.20007e-11	1.39022e-08	14.9791
ATXN2L	-0.681219	-0.850386	-8.3673	6.06677e-11	1.58284e-08	14.8295
SUSD1	0.811506	1.32851	8.3466	6.51647e-11	1.67239e-08	14.7601
TXN	0.89983	2.92162	8.34448	6.56443e-11	1.67239e-08	14.753
RP1-193H18.2	0.967191	0.315884	8.26566	8.62152e-11	2.09855e-08	14.4885
LOC554174	-0.736956	-1.66439	-8.25437	8.96544e-11	2.13806e-08	14.4505
CPQ	0.727838	1.68695	8.25375	8.98469e-11	2.13806e-08	14.4484
SRCIN1	-0.685886	-5.03272	-8.23611	9.5506e-11	2.24802e-08	14.3892
MBOAT2	0.932846	1.21162	8.20276	1.07209e-10	2.42617e-08	14.277
ITFG2	-0.783666	-0.217739	-8.19843	1.0883e-10	2.42617e-08	14.2624
POLR2E	-0.801701	1.10344	-8.19581	1.09823e-10	2.42617e-08	14.2536
UBAC2	-0.634325	2.36932	-8.19526	1.10033e-10	2.42617e-08	14.2517
OVOL2	-0.927661	-4.43612	-8.19296	1.10917e-10	2.42617e-08	14.244
RUNX1-IT1	-0.891873	1.36249	-8.17878	1.16506e-10	2.52294e-08	14.1962
CPD	0.781237	1.68777	8.14309	1.3187e-10	2.77246e-08	14.076
CD300A	-0.872038	2.47224	-8.10134	1.5245e-10	3.1441e-08	13.9352
C5orf45	-0.751596	0.79435	-8.07361	1.67878e-10	3.42961e-08	13.8416
KIAA1958	0.802103	-1.75735	8.02518	1.98694e-10	3.9544e-08	13.678
WDR46	-0.753817	0.155844	-8.02205	2.0087e-10	3.9544e-08	13.6674
LINC00550	-0.978465	-5.07738	-8.00402	2.1388e-10	4.17259e-08	13.6065
FLJ35934	-1.04108	-3.07124	-7.99378	2.21645e-10	4.24755e-08	13.5718
RP11-6I2.3	1.16392	-0.373971	7.93982	2.67517e-10	4.99404e-08	13.3892
GAGE1	-1.8438	-4.07192	-7.93595	2.71149e-10	5.01857e-08	13.3761
PRO1804	-1.47051	-4.10248	-7.93156	2.75331e-10	5.0528e-08	13.3612
MRPL17	-0.638631	0.550154	-7.92583	2.80887e-10	5.11144e-08	13.3418
AQP3	-0.767201	0.689568	-7.92269	2.83988e-10	5.1248e-08	13.3312
DCXR	0.706245	1.86868	7.91769	2.88981e-10	5.1718e-08	13.3142
FAM98C	0.715113	-0.3735	7.90612	3.0089e-10	5.29737e-08	13.275
GOLGA8A	-0.830993	2.47939	-7.88149	3.27898e-10	5.63542e-08	13.1915
XPR1	0.635011	-1.03898	7.86618	3.45904e-10	5.89808e-08	13.1396
SLC22A4	0.868408	2.52776	7.86125	3.51917e-10	5.95372e-08	13.1229
PMF1	0.817573	1.6465	7.83814	3.81502e-10	6.40421e-08	13.0445
ZNF536	-1.04783	-4.6314	-7.79616	4.41813e-10	7.24807e-08	12.902
BCL9L	-0.782465	-1.00657	-7.76757	4.88287e-10	7.84778e-08	12.8048
MRPL41	-0.846379	1.1444	-7.76701	4.8924e-10	7.84778e-08	12.8029
FAM155A	-0.9086	-4.89041	-7.75365	5.12655e-10	8.1629e-08	12.7575
ST6GALNAC3	1.02663	-1.59239	7.7147	5.87556e-10	9.28725e-08	12.6251
ACTR3BP2	-1.3247	-4.33522	-7.70286	6.12439e-10	9.61041e-08	12.5848
SEPSECS-AS1	-0.901798	-1.82046	-7.60541	8.61879e-10	1.28717e-07	12.2529
PSMB5	0.75233	1.50883	7.59954	8.79813e-10	1.30496e-07	12.2329
POTEM	-1.13038	-1.49461	-7.59477	8.94671e-10	1.31797e-07	12.2166
DPF2	0.860228	1.04468	7.57339	9.64383e-10	1.39225e-07	12.1437
CHMP7	-0.77657	1.85505	-7.56413	9.96246e-10	1.42872e-07	12.1121
GLI4	0.648344	0.528794	7.55074	1.04424e-09	1.48737e-07	12.0664
MTX1	0.750602	2.1156	7.54893	1.05088e-09	1.48737e-07	12.0603
PLCG1	-0.679943	0.213183	-7.50222	1.23829e-09	1.71688e-07	11.9009
SHKBP1	0.754002	3.1643	7.49367	1.27609e-09	1.73797e-07	11.8716
ANKRD22	1.75088	-0.754323	7.48863	1.29889e-09	1.75796e-07	11.8544
RP11-255A11.4	-0.957815	-4.9409	-7.46808	1.39621e-09	1.87795e-07	11.7843
LOC388692	-0.650965	-2.03876	-7.45397	1.4672e-09	1.96125e-07	11.7361
MCEMP1	1.43581	1.85537	7.43182	1.58613e-09	2.08167e-07	11.6604
RP11-732A19.1	-0.741132	-0.552745	-7.42822	1.60633e-09	2.08441e-07	11.6481
LOC100506100	0.937721	-1.46405	7.42802	1.60746e-09	2.08441e-07	11.6474
FAM102B	0.710291	0.0676041	7.31898	2.35973e-09	2.90287e-07	11.2744
MAPK13	0.691483	0.451018	7.31242	2.41484e-09	2.93782e-07	11.252
AK094644	-1.02603	-3.66108	-7.30741	2.45787e-09	2.97348e-07	11.2348
IRAK3	0.815081	1.45271	7.28558	2.65445e-09	3.17581e-07	11.1601
FLII	-0.620891	1.76441	-7.27411	2.76394e-09	3.28863e-07	11.1208
GK3P	0.862591	0.235849	7.25379	2.96919e-09	3.45687e-07	11.0512
RP11-319G9.3	-1.11501	-3.37385	-7.25101	2.99846e-09	3.46168e-07	11.0417
GS1-111G14.1	0.619028	0.0526904	7.20459	3.53179e-09	3.90209e-07	10.8827
GIPC1	-0.806873	0.0159671	-7.18918	3.72909e-09	4.03767e-07	10.8298
PYCARD	-0.652717	3.98856	-7.16297	4.09044e-09	4.39094e-07	10.74
SPIB	-0.844783	-1.11312	-7.16259	4.09591e-09	4.39094e-07	10.7387
OSGEP	-0.640189	1.59134	-7.15894	4.14903e-09	4.42597e-07	10.7262
DLGAP1-AS2	1.03159	-2.67159	7.14768	4.31717e-09	4.56041e-07	10.6876
MAP3K15	-0.929957	-1.73566	-7.14284	4.39156e-09	4.59416e-07	10.671
SAP30	0.702694	-2.16894	7.13983	4.43841e-09	4.62085e-07	10.6607
ANKRD20A12P	-0.642314	-3.60796	-7.13758	4.47381e-09	4.63543e-07	10.653
BZRAP1-AS1	-0.618407	2.17711	-7.13443	4.5238e-09	4.6649e-07	10.6422
2021-03-01	1.17239	2.01657	7.1249	4.67869e-09	4.80175e-07	10.6095
OLAH	2.08621	-3.43543	7.11584	4.83062e-09	4.92971e-07	10.5784
HECW2	0.821209	-1.95746	7.11427	4.85755e-09	4.92971e-07	10.573
PRRG4	0.984651	-0.00425389	7.11345	4.87166e-09	4.92971e-07	10.5702
POLD4	-0.682921	1.50339	-7.10679	4.98745e-09	5.00086e-07	10.5474
COX16	1.01188	0.687448	7.0895	5.30153e-09	5.27035e-07	10.488
NDST3	-0.971598	-4.97785	-7.08798	5.32998e-09	5.27035e-07	10.4828
LOC101929497	-0.844128	-5.18945	-7.08534	5.37991e-09	5.29555e-07	10.4738
ALKBH7	-0.663649	-0.453173	-7.08274	5.42962e-09	5.32029e-07	10.4649
UQCRC1	-0.799496	0.856763	-7.07342	5.61116e-09	5.44886e-07	10.4329
VPS9D1	0.746629	1.34096	7.0526	6.03944e-09	5.81263e-07	10.3615
PSMD3	-0.666506	0.508569	-7.03604	6.40312e-09	6.13538e-07	10.3046
FLNA	-0.67142	2.46958	-7.01696	6.8498e-09	6.4774e-07	10.2391
SF3A2	0.693062	-0.221727	7.00925	7.0388e-09	6.5936e-07	10.2127
TSPAN3	-0.709059	-1.57161	-7.00824	7.06402e-09	6.5936e-07	10.2092
CKLF	0.647608	3.32573	7.00562	7.12961e-09	6.62625e-07	10.2003
TRPV2	-0.645887	-0.897624	-6.99451	7.41519e-09	6.83302e-07	10.1621
SRGAP2C	-0.673853	-0.33407	-6.98524	7.66219e-09	6.99407e-07	10.1303
VSIG4	1.55541	-1.2211	6.9833	7.7149e-09	6.99407e-07	10.1236
CXCR5	-0.619305	-1.50625	-6.97861	7.84366e-09	7.07727e-07	10.1075
USP35	0.645692	-1.63452	6.97435	7.96279e-09	7.15495e-07	10.0929
CLEC4E	0.941542	2.68815	6.97163	8.03958e-09	7.1941e-07	10.0836
ELAC2	-0.638283	-1.47844	-6.96964	8.09621e-09	7.21496e-07	10.0767
SOX9	-0.87759	-4.87266	-6.95099	8.64784e-09	7.61256e-07	10.0127
LOC101928940	-0.708143	-5.34517	-6.92579	9.45376e-09	8.09175e-07	9.92617
LPAR4	-1.93744	-3.60202	-6.92395	9.51523e-09	8.11229e-07	9.91988
PTTG1	0.663382	0.546868	6.91515	9.81589e-09	8.32137e-07	9.88966
GNRHR2	-1.02207	-0.599845	-6.90283	1.0253e-08	8.53954e-07	9.84734
SHC4	-0.78816	-4.77928	-6.9003	1.03452e-08	8.56511e-07	9.83864
AES	-0.683745	2.6866	-6.89475	1.05501e-08	8.6539e-07	9.81959
CITED4	0.752761	-1.85821	6.88732	1.08307e-08	8.85056e-07	9.79409
BC045784	-0.941584	-4.85475	-6.88117	1.10691e-08	9.01131e-07	9.77295
FDX1L	-0.68227	-0.656274	-6.87385	1.1359e-08	9.17832e-07	9.74784
DPM3	0.716278	-0.413957	6.85526	1.21309e-08	9.69356e-07	9.68398
CDCA5	1.06076	-2.09689	6.84786	1.24524e-08	9.82324e-07	9.65857
PLD4	-0.78281	-2.40388	-6.84389	1.26285e-08	9.87256e-07	9.64494
PEG3-AS1	-1.17299	-3.40475	-6.82369	1.35636e-08	1.05655e-06	9.57556
FAT3	-0.700659	-5.08011	-6.81282	1.40952e-08	1.08624e-06	9.53822
SRPK1	0.680323	1.48381	6.80228	1.46306e-08	1.11952e-06	9.50201
CSTA	0.656061	4.5171	6.78775	1.54021e-08	1.15409e-06	9.4521
RP1-142L7.8	-1.16453	-5.35219	-6.78494	1.5556e-08	1.1616e-06	9.44245
FLT3LG	-0.789925	1.49797	-6.77892	1.58906e-08	1.18251e-06	9.42178
CD19	-1.22013	-0.28027	-6.75965	1.70112e-08	1.24873e-06	9.3556
RP11-330O11.3	0.933343	-0.645944	6.74818	1.77158e-08	1.2917e-06	9.31619
NDRG2	-0.674062	-2.28231	-6.74625	1.78369e-08	1.29617e-06	9.30957
MPPED2	-1.13185	-4.39308	-6.74274	1.80597e-08	1.29997e-06	9.29751
EMC3-AS1	-0.713603	-0.478436	-6.74272	1.80613e-08	1.29997e-06	9.29743
AVEN	0.705859	-0.758658	6.73865	1.8323e-08	1.31385e-06	9.28346
SERTAD3	0.814614	-0.244484	6.692	2.16106e-08	1.5194e-06	9.12321
C7orf55	-0.643261	1.26529	-6.69105	2.16832e-08	1.51958e-06	9.11995
LHFPL2	0.762615	1.30585	6.68731	2.1972e-08	1.53485e-06	9.1071
XAB2	-0.666137	0.424132	-6.65672	2.44827e-08	1.67776e-06	9.00204
ADCY4	0.746066	0.482591	6.64937	2.51277e-08	1.71114e-06	8.97679
CLIC3	-1.12941	-0.995638	-6.63766	2.61903e-08	1.77235e-06	8.93657
ANXA1	0.739275	-0.290915	6.6295	2.69573e-08	1.81857e-06	8.90854
SLC26A6	-0.722919	-1.78098	-6.60683	2.92081e-08	1.9424e-06	8.83069
RP11-111K18.2	1.5514	-3.71233	6.6065	2.92414e-08	1.9424e-06	8.82958
CD163	0.94647	1.1134	6.58042	3.20681e-08	2.10029e-06	8.73999
CLEC5A	1.21358	0.0681791	6.58013	3.21009e-08	2.10029e-06	8.739
CLEC4D	1.18009	1.35641	6.55622	3.49338e-08	2.21845e-06	8.65689
AKT1	-0.620106	2.23546	-6.55125	3.5553e-08	2.24461e-06	8.63984
CD28	-0.706976	-1.59025	-6.52927	3.84268e-08	2.3763e-06	8.56438
GADL1	-1.42147	-3.89268	-6.52838	3.85486e-08	2.3763e-06	8.56131
H1FX	-0.68452	1.54214	-6.52178	3.94584e-08	2.4206e-06	8.53866
RP11-305L7.3	1.05143	-3.64208	6.49478	4.34117e-08	2.63328e-06	8.44598
TNFAIP2	-0.697038	0.919916	-6.49377	4.35663e-08	2.63527e-06	8.44253
RNF25	-0.650713	0.263337	-6.4899	4.41677e-08	2.66421e-06	8.42922
DQ582785	0.824701	-4.818	6.48112	4.556e-08	2.72542e-06	8.39909
IL18RAP	0.88001	3.70312	6.47897	4.59076e-08	2.73865e-06	8.39172
RP11-403P17.4	-0.684121	2.96592	-6.47721	4.61946e-08	2.74067e-06	8.38567
LINC00282	1.00435	-0.218989	6.47569	4.64434e-08	2.7479e-06	8.38045
MRPL28	-0.662316	1.24131	-6.47321	4.68515e-08	2.7539e-06	8.37196
CCDC142	-0.735569	-0.309528	-6.47147	4.71419e-08	2.7539e-06	8.36596
FCAR	0.967968	-2.22189	6.47067	4.72744e-08	2.7539e-06	8.36324
FGF20	-0.964478	-4.44417	-6.46968	4.74398e-08	2.75418e-06	8.35985
CERS4	-0.65408	-1.60189	-6.4547	5.00202e-08	2.87773e-06	8.30844
PLD3	-0.687808	-0.247261	-6.4439	5.19673e-08	2.96927e-06	8.27138
BC022892	-1.1417	-1.723	-6.43569	5.34974e-08	3.04065e-06	8.24321
TRAPPC6A	-0.664285	-0.312059	-6.41681	5.71915e-08	3.21667e-06	8.17841
LINC00926	-1.03795	1.85968	-6.4116	5.82546e-08	3.2597e-06	8.16054
FAM133A	-0.80027	-4.55522	-6.40973	5.86404e-08	3.26906e-06	8.15413
CD72	-0.999726	-0.35299	-6.39467	6.18459e-08	3.39917e-06	8.10248
TST	0.77564	1.78876	6.39175	6.24867e-08	3.42569e-06	8.09248
C1QC	1.30982	-3.23931	6.38372	6.42855e-08	3.50656e-06	8.06494
FLJ37786	-1.24607	-5.157	-6.36717	6.81572e-08	3.69911e-06	8.00819
SLIRP	0.905583	0.714936	6.36045	6.9797e-08	3.77863e-06	7.98512
2021-09-01	-0.807341	2.59011	-6.34831	7.28564e-08	3.9149e-06	7.94349
LOC494150	-0.709901	-1.92257	-6.32356	7.95129e-08	4.22022e-06	7.85866
LOC101060609	-0.950821	-3.06573	-6.30524	8.48287e-08	4.45621e-06	7.79587
STT3A	0.669935	0.779433	6.28119	9.23498e-08	4.7502e-06	7.71346
DOHH	-0.643501	-1.2309	-6.27394	9.47442e-08	4.86182e-06	7.68862
LOC100507073	-1.33991	-4.38991	-6.26941	9.6272e-08	4.91691e-06	7.67311
AL833181	-0.85745	0.738861	-6.25665	1.00709e-07	5.09543e-06	7.6294
DIRC2	0.631632	-0.000122687	6.25098	1.02743e-07	5.17419e-06	7.61
AX748339	-0.839219	1.11914	-6.24534	1.0481e-07	5.25383e-06	7.59068
CD22	-0.855552	-0.232786	-6.20856	1.19339e-07	5.88678e-06	7.46476
LOC100288893	-0.867546	0.619551	-6.1973	1.24175e-07	6.06999e-06	7.42623
TLR5	0.831142	1.4451	6.19137	1.26802e-07	6.15673e-06	7.40593
FBXO30	0.649805	-0.420283	6.18966	1.27568e-07	6.18004e-06	7.40009
LIX1	-1.12924	-3.41874	-6.18355	1.30352e-07	6.28678e-06	7.37915
DTX1	-0.673318	-1.22229	-6.175	1.34343e-07	6.43627e-06	7.3499
RP3-368A4.6	0.813168	1.25434	6.17414	1.34748e-07	6.44141e-06	7.34699
CTD-2033C11.1	0.941157	-2.11274	6.16522	1.39057e-07	6.61818e-06	7.31646
ERI3	-0.703657	-0.241232	-6.15692	1.4319e-07	6.78507e-06	7.28806
LOC100130744	0.955568	-4.4937	6.14846	1.47525e-07	6.97521e-06	7.25914
RP1-102H19.8	-1.04054	-3.29471	-6.1413	1.51294e-07	7.10688e-06	7.23467
ZNF146	-0.683559	0.193857	-6.12835	1.58365e-07	7.34346e-06	7.19038
HIP1R	-0.681336	0.0163568	-6.10582	1.71455e-07	7.88294e-06	7.11337
ACTR3C	0.938918	-3.03885	6.0976	1.76497e-07	8.05145e-06	7.08527
ZNF593	-0.711705	0.459657	-6.09471	1.78302e-07	8.09463e-06	7.07541
RP4-680D5.8	-0.972789	-1.09165	-6.08701	1.83207e-07	8.26533e-06	7.0491
ZNF566	-1.19505	-3.50954	-6.08246	1.8617e-07	8.36413e-06	7.03355
ZNF439	-1.08659	0.126384	-6.08027	1.87606e-07	8.37653e-06	7.0261
F5	0.724138	1.2703	6.07677	1.89935e-07	8.44568e-06	7.01414
S100A12	0.688631	4.65403	6.0712	1.93703e-07	8.59556e-06	6.99509
SFN	0.662486	-2.52566	6.06104	2.00761e-07	8.86973e-06	6.9604
TFAP4	0.841169	-2.76569	6.05988	2.0158e-07	8.86973e-06	6.95645
INSC	1.52258	-1.53864	6.05939	2.01929e-07	8.86973e-06	6.95478
LOC441666	-0.664001	-5.08901	-6.05647	2.04017e-07	8.94331e-06	6.9448
S1PR3	0.631188	-2.33462	6.04842	2.09884e-07	9.14496e-06	6.91732
EDEM1	-0.669705	2.66513	-6.04765	2.10451e-07	9.15124e-06	6.91471
FAR2	0.716769	-0.489707	6.04477	2.126e-07	9.22614e-06	6.90486
LA16c-83F12.6	-0.917889	-4.53515	-6.03666	2.18761e-07	9.45564e-06	6.87717
SCRG1	0.946875	-3.23975	6.03481	2.20191e-07	9.49848e-06	6.87085
RP11-2E11.9	-0.796308	-3.32951	-6.03413	2.20719e-07	9.50232e-06	6.86853
POLD1	-0.727801	-2.29321	-6.01956	2.32338e-07	9.96293e-06	6.8188
RP1-228H13.5	0.994318	-2.43644	6.01285	2.37887e-07	1.01293e-05	6.79593
SIRPD	0.665113	-0.13199	6.01261	2.38088e-07	1.01293e-05	6.79511
DHRS3	-0.708905	1.28541	-6.01198	2.38615e-07	1.01318e-05	6.79297
BHLHB9	0.886706	-1.51075	6.00487	2.44666e-07	1.03256e-05	6.7687
C7orf73	0.916846	-0.0691674	5.99851	2.50199e-07	1.04394e-05	6.74702
MYH9	-0.741322	2.95148	-5.98137	2.65755e-07	1.10037e-05	6.68857
PRTG	-0.653828	-4.74556	-5.97559	2.7121e-07	1.11868e-05	6.66888
THBS1	0.894409	-2.96491	5.97276	2.73932e-07	1.12642e-05	6.6592
HOXB-AS1	-0.750603	-0.853358	-5.96422	2.82277e-07	1.15771e-05	6.63012
FLJ32955	-1.03817	-5.30129	-5.95744	2.89095e-07	1.1812e-05	6.607
LOC647070	-0.677295	-1.18329	-5.9512	2.95501e-07	1.20283e-05	6.58576
ZNF30	-0.842719	-0.937996	-5.92353	3.25692e-07	1.30608e-05	6.49151
PPIL1	-0.777416	-0.013991	-5.90391	3.48943e-07	1.38649e-05	6.4247
NLRP12	0.646486	2.58538	5.89815	3.56073e-07	1.40707e-05	6.40511
LOC100129455	-0.635144	-4.95231	-5.88031	3.79107e-07	1.47778e-05	6.34439
LOC101927988	-1.28018	-4.9899	-5.87955	3.80109e-07	1.47778e-05	6.34183
ELMO1	0.648629	1.10869	5.86795	3.95911e-07	1.52085e-05	6.30238
LINC00662	-0.684783	-1.85622	-5.86702	3.97218e-07	1.52085e-05	6.29919
BC043356	1.02133	-2.39505	5.83995	4.36806e-07	1.63368e-05	6.20718
LOC100505841	-0.87136	-4.18422	-5.83833	4.39299e-07	1.63854e-05	6.20166
ABCA1	0.850184	-1.92637	5.83461	4.45068e-07	1.65601e-05	6.18903
NAG18	-1.1516	-4.41889	-5.82958	4.52991e-07	1.67684e-05	6.17194
LCK	-0.655052	2.38626	-5.8132	4.79781e-07	1.75798e-05	6.1163
C1QTNF1-AS1	-0.885015	-4.34776	-5.81077	4.83879e-07	1.76702e-05	6.10806
CARD16	0.860523	-1.52535	5.8076	4.89282e-07	1.78189e-05	6.09731
CLEC1A	0.883797	-1.19449	5.80573	4.92515e-07	1.7865e-05	6.09094
PMEPA1	-0.671647	-1.82294	-5.78569	5.28348e-07	1.89451e-05	6.02294
TAS2R38	0.619037	-4.57987	5.78248	5.34322e-07	1.91252e-05	6.01205
ZNF257	-1.06307	-4.45505	-5.77674	5.45192e-07	1.9418e-05	5.99255
C12orf75	0.720438	-0.0228648	5.73271	6.36095e-07	2.20747e-05	5.84327
CD27	-0.777541	2.45707	-5.72149	6.61559e-07	2.28486e-05	5.80528
CAMK1	-0.677141	1.08058	-5.71624	6.73825e-07	2.31614e-05	5.7875
LOC100271840	-0.715066	-5.10212	-5.71556	6.75426e-07	2.31796e-05	5.7852
LOC643355	-0.678241	-5.18107	-5.71429	6.78446e-07	2.32464e-05	5.78089
ZNF521	-0.849518	-3.37826	-5.7129	6.81748e-07	2.33227e-05	5.77619
MGST2	0.636459	1.82373	5.70477	7.01431e-07	2.37248e-05	5.74864
MAP2K6	0.722454	-0.316921	5.70047	7.12052e-07	2.39062e-05	5.7341
ACKR4	-1.05195	-4.14514	-5.69083	7.36456e-07	2.45353e-05	5.70149
KCNE3	0.849524	-0.401408	5.67933	7.66692e-07	2.53265e-05	5.66255
RPL22L1	1.19836	-0.00422479	5.67827	7.6952e-07	2.53539e-05	5.65899
RP11-285F7.2	-0.66129	1.92637	-5.67752	7.71565e-07	2.53539e-05	5.65642
MCTP1	0.655178	0.503205	5.66404	8.08782e-07	2.63515e-05	5.61084
GOLGA6L2	-0.726009	-4.85243	-5.66202	8.14492e-07	2.64435e-05	5.60404
SLC35F1	-0.773815	-4.704	-5.65951	8.21666e-07	2.66365e-05	5.59555
BMX	1.31599	-0.914488	5.6486	8.53587e-07	2.74657e-05	5.55868
RP11-744D14.2	-0.651905	-5.20189	-5.6406	8.77791e-07	2.80776e-05	5.53163
ITM2C	-0.721282	0.772334	-5.63722	8.88215e-07	2.82857e-05	5.5202
LINC00540	-1.22259	-2.4511	-5.63675	8.89683e-07	2.82909e-05	5.51861
SERPINB8	0.684299	-2.48284	5.61162	9.71252e-07	3.03937e-05	5.43375
APBA2	-0.718192	1.23444	-5.59851	1.0167e-06	3.14973e-05	5.38952
AMN1	0.727833	0.977605	5.59599	1.02569e-06	3.1685e-05	5.38101
LINC00624	-1.05119	-4.62571	-5.58632	1.06085e-06	3.26337e-05	5.34841
LRFN5	-0.956388	-4.52402	-5.5847	1.06688e-06	3.27212e-05	5.34293
SLC26A8	1.30043	0.104185	5.58193	1.07722e-06	3.28805e-05	5.3336
MLC1	-0.945817	-0.44401	-5.58118	1.08005e-06	3.28951e-05	5.33107
FRY-AS1	1.09287	-4.01433	5.56766	1.13217e-06	3.40517e-05	5.28549
ZNF467	0.810876	1.96626	5.56678	1.13564e-06	3.41084e-05	5.28253
SNORD114-3	-0.772845	-5.04311	-5.55985	1.16339e-06	3.47974e-05	5.25918
P2RX5	-0.77017	2.60173	-5.53592	1.26453e-06	3.73071e-05	5.17858
HGF	0.623434	-2.49715	5.53379	1.27397e-06	3.75344e-05	5.1714
HIST1H4D	1.05367	-3.39015	5.52853	1.2975e-06	3.80209e-05	5.1537
WDFY3	0.736197	-0.0889387	5.52314	1.32206e-06	3.85343e-05	5.13557
LOC100049716	0.627751	0.203233	5.52312	1.32214e-06	3.85343e-05	5.13552
ACOX2	0.792464	-3.31938	5.52257	1.32469e-06	3.85567e-05	5.13365
RP11-357G3.2	-0.924006	-4.76765	-5.48837	1.49205e-06	4.2682e-05	5.01866
BAK1	-0.725579	1.07606	-5.48524	1.50839e-06	4.30813e-05	5.00813
CR1	0.654299	0.246559	5.48444	1.51256e-06	4.3098e-05	5.00546
MSX1	-0.891	-3.95139	-5.47627	1.55615e-06	4.41658e-05	4.978
ANKRD18A	-0.656413	-3.44621	-5.46736	1.6051e-06	4.53233e-05	4.94807
LOC100272216	-0.632891	0.269151	-5.45657	1.66638e-06	4.66222e-05	4.91186
RP4-758J24.5	0.66719	-0.714096	5.45058	1.70144e-06	4.74193e-05	4.89175
SLC17A6	-0.706565	-4.86681	-5.44411	1.74006e-06	4.83711e-05	4.87006
KCNE1	0.7816	-2.84315	5.42018	1.89076e-06	5.15516e-05	4.78982
CDKN3	0.835904	-3.61883	5.41756	1.90803e-06	5.18424e-05	4.78103
UBE3D	-0.658066	-3.3161	-5.40919	1.96425e-06	5.30373e-05	4.75298
ERLIN1	0.633175	-0.311333	5.40474	1.99477e-06	5.36606e-05	4.73809
LINC00566	-1.0589	-4.32029	-5.40257	2.00982e-06	5.39984e-05	4.73083
WWC2	-1.04706	-4.38836	-5.38103	2.16561e-06	5.75414e-05	4.65872
GRAPL	-0.716692	-2.72216	-5.37837	2.18565e-06	5.79905e-05	4.64983
GAS6-AS1	-1.34616	-1.73188	-5.37804	2.18813e-06	5.79905e-05	4.64873
RP11-803D5.4	-0.687223	-1.20478	-5.37725	2.19417e-06	5.79977e-05	4.64607
RP11-333I13.1	0.826084	-3.15597	5.37623	2.20193e-06	5.80083e-05	4.64266
RP11-749H17.2	-0.817154	-4.00651	-5.37533	2.20882e-06	5.80486e-05	4.63964
TFDP1	0.722829	0.352017	5.36666	2.27612e-06	5.96001e-05	4.61066
LOC101930415	-0.84023	-2.37306	-5.36482	2.2907e-06	5.99095e-05	4.60449
UQCRQ	0.845457	1.3057	5.36051	2.32515e-06	6.06639e-05	4.59008
LINC00113	-0.741794	-4.88325	-5.35379	2.37982e-06	6.19411e-05	4.56764
RP11-1024P17.1	0.65269	-1.41798	5.34473	2.45566e-06	6.37861e-05	4.53735
CST8	-0.653027	-3.69591	-5.34462	2.4566e-06	6.37861e-05	4.53698
GRHL2	-1.0678	-3.68893	-5.34024	2.49403e-06	6.45261e-05	4.52238
C2orf80	-1.01472	-4.84403	-5.33857	2.50855e-06	6.45929e-05	4.51677
DEFB108B	-0.622497	-4.78547	-5.33149	2.57074e-06	6.5881e-05	4.49313
GALNT14	1.0163	-0.824373	5.32888	2.59404e-06	6.60094e-05	4.48442
CASP5	1.07564	0.52537	5.32779	2.6038e-06	6.61711e-05	4.4808
GABRB2	-0.790968	-4.87666	-5.32494	2.62955e-06	6.65222e-05	4.47129
LILRA5	0.787736	0.0852696	5.32098	2.66586e-06	6.72835e-05	4.45806
ACSL4	0.650384	-0.421654	5.32037	2.6715e-06	6.73099e-05	4.45602
AP001462.6	-0.728704	-2.06354	-5.30041	2.86218e-06	7.15709e-05	4.38947
TNAP	-0.993074	-3.92363	-5.29799	2.88629e-06	7.19152e-05	4.38137
LOC100288152	-0.942828	-0.255669	-5.29686	2.89752e-06	7.19152e-05	4.37762
SNX29	-0.973488	-0.543006	-5.29669	2.89919e-06	7.19152e-05	4.37707
LOC286382	-0.655418	-5.04617	-5.29327	2.93363e-06	7.24377e-05	4.36567
CD82	-0.657827	0.752513	-5.29271	2.93934e-06	7.24958e-05	4.3638
LOC100506497	-0.720641	-4.363	-5.28729	2.99487e-06	7.35325e-05	4.34573
ZCCHC18	-0.682885	-1.53697	-5.2867	3.00097e-06	7.35325e-05	4.34377
KCNN4	-0.621661	-0.466893	-5.28663	3.00174e-06	7.35325e-05	4.34352
AC079305.10	0.973451	-3.8021	5.28217	3.0483e-06	7.44205e-05	4.32867
ALKBH6	0.629675	-0.175016	5.27572	3.11694e-06	7.56697e-05	4.30718
C14orf2	0.648487	3.20554	5.27063	3.17215e-06	7.68378e-05	4.29024
CDC45	0.887477	-2.93468	5.26847	3.19588e-06	7.71536e-05	4.28304
GRB10	0.87585	-1.09215	5.26562	3.22742e-06	7.73974e-05	4.27357
MSRB2	0.689103	-0.420282	5.26194	3.2686e-06	7.82983e-05	4.26133
KIF20A	0.845764	-4.51788	5.25467	3.35162e-06	7.99161e-05	4.23714
RP11-134L10.1	0.688167	-0.554309	5.25416	3.35752e-06	7.99161e-05	4.23544
ARG1	1.09212	-1.45366	5.25204	3.38219e-06	8.03965e-05	4.22838
FAM200A	-0.715521	-2.95463	-5.25077	3.39699e-06	8.04934e-05	4.22416
LOC100130458	-1.4097	-3.67571	-5.23787	3.55146e-06	8.32403e-05	4.18126
HPSE	0.626705	1.03836	5.23784	3.55179e-06	8.32403e-05	4.18117
LINC00592	-0.963645	-4.52634	-5.23751	3.55586e-06	8.32456e-05	4.18007
LRRC37BP1	-1.09948	-3.65725	-5.23719	3.55974e-06	8.32464e-05	4.17902
RPL26L1	0.644935	1.72832	5.23402	3.59889e-06	8.38901e-05	4.16846
ORMDL3	-0.70874	1.1625	-5.22789	3.67573e-06	8.53139e-05	4.14808
LOC100289061	0.725071	-0.892072	5.22715	3.68501e-06	8.54378e-05	4.14565
FGD4	0.723397	-0.180957	5.22581	3.70215e-06	8.56519e-05	4.14117
BCL2A1	0.935935	3.26454	5.2216	3.75616e-06	8.6716e-05	4.12721
CCDC144A	-0.658641	-4.42261	-5.21448	3.84941e-06	8.81474e-05	4.10355
NFE2	-0.659668	3.66171	-5.21072	3.89946e-06	8.89808e-05	4.09109
TCN2	0.682959	-1.10519	5.20772	3.93998e-06	8.97164e-05	4.08112
RP11-548H18.2	0.707871	-1.07891	5.18998	4.18786e-06	9.43684e-05	4.02228
LINC00276	-0.745872	-4.42099	-5.18328	4.28546e-06	9.63671e-05	4.00007
LOC100129917	-1.10529	-3.0377	-5.18254	4.29647e-06	9.64145e-05	3.99759
SAMSN1	0.660023	-0.705069	5.18045	4.32734e-06	9.70068e-05	3.99069
PIK3C2B	-0.662159	0.920257	-5.16445	4.57198e-06	0.000101027	3.93767
LY6G5C	0.702705	-0.221306	5.14347	4.91352e-06	0.000106937	3.86822
AP2S1	-0.638803	1.82885	-5.13433	5.07004e-06	0.000109573	3.83799
LOC101927699	-0.656954	-0.648945	-5.13205	5.10974e-06	0.000109992	3.83048
IL23A	-0.736422	-0.76245	-5.11886	5.34621e-06	0.000114061	3.78688
SNORD89	0.94027	0.0429477	5.10975	5.51582e-06	0.000116894	3.75678
GGH	0.643459	-1.59381	5.10672	5.5733e-06	0.00011771	3.74679
TCL1A	-1.03808	1.73906	-5.10179	5.66817e-06	0.000119401	3.73052
RP11-66N11.8	0.938028	-2.32032	5.09246	5.85236e-06	0.000122356	3.69971
TMEM38A	0.691067	-1.5615	5.09164	5.86871e-06	0.000122491	3.69703
MMP26	-0.785982	-4.775	-5.0894	5.91389e-06	0.000123258	3.68964
SPDYE2	-0.647751	0.773787	-5.0872	5.9587e-06	0.000124073	3.68236
COL5A3	-1.05511	-2.72183	-5.07053	6.30836e-06	0.000130451	3.62743
LOC100996902	-0.813724	-4.37778	-5.07031	6.3132e-06	0.000130451	3.62669
TNNC2	-0.642475	-3.04805	-5.0696	6.32844e-06	0.000130641	3.62437
GHET1	-0.751687	-4.78037	-5.06565	6.41455e-06	0.000132167	3.61135
TMEM138	0.82917	0.695597	5.04985	6.77062e-06	0.000138188	3.55932
FLJ22763	-0.630009	-5.3302	-5.04683	6.84063e-06	0.000139355	3.54941
FAM111B	-0.6201	-4.84615	-5.04242	6.94454e-06	0.00014086	3.53489
LOC100505812	0.763313	0.689947	5.04232	6.94705e-06	0.00014086	3.53455
BCL7A	-0.809074	-1.8666	-5.02978	7.25087e-06	0.000146335	3.49333
C9orf38	-1.26415	-2.73993	-5.02545	7.35894e-06	0.000148102	3.47908
SPRY3	0.746145	-2.1637	5.02287	7.42381e-06	0.00014913	3.47063
TSPAN13	-0.811227	1.88971	-5.01575	7.60653e-06	0.000152096	3.44722
MATK	-0.644187	-1.05201	-4.99199	8.24818e-06	0.000162524	3.36926
NSUN7	0.643027	-2.04977	4.97727	8.6725e-06	0.000169647	3.32098
NDUFB3	0.752985	2.0072	4.97701	8.68017e-06	0.000169647	3.32013
HESX1	-0.798656	-3.8894	-4.97245	8.81593e-06	0.000171526	3.3052
C2orf76	0.683712	0.121066	4.96983	8.89471e-06	0.000172904	3.29663
C15orf37	0.651241	1.12043	4.96925	8.91244e-06	0.000173019	3.29472
ZNF705G	-0.623491	-4.96772	-4.96099	9.16648e-06	0.000176759	3.26767
BC041025	-0.76637	0.635863	-4.95811	9.25667e-06	0.000178339	3.25825
RP11-475A13.2	-0.70587	-5.46867	-4.95513	9.35089e-06	0.000179198	3.24851
PDZK1IP1	-1.25629	3.45529	-4.95059	9.49651e-06	0.000181347	3.23364
BC045789	-0.996958	-2.53516	-4.93057	1.01648e-05	0.000191909	3.16821
ZNF438	0.738364	-0.307742	4.92747	1.02725e-05	0.000193603	3.15808
AF198444	-0.714625	-4.33112	-4.92631	1.03133e-05	0.000194204	3.15427
KCNRG	0.825424	-3.27324	4.92524	1.03505e-05	0.000194566	3.1508
NETO2	0.679449	-1.52162	4.92457	1.03742e-05	0.000194674	3.1486
FKBP9	0.848932	0.597963	4.92375	1.04032e-05	0.000194993	3.14591
AMFR	0.687499	-1.66676	4.92324	1.04211e-05	0.000194993	3.14427
ZAP70	-0.625685	0.918968	-4.91765	1.06208e-05	0.000197758	3.12601
LOC101930114	0.716485	-1.54555	4.90329	1.11511e-05	0.000204816	3.07914
KLHL13	-0.954489	-4.19112	-4.90286	1.11673e-05	0.000204939	3.07775
G0S2	0.635245	-0.920987	4.90098	1.12389e-05	0.000206078	3.07161
IGHV5-78	-1.15735	-2.68769	-4.88973	1.16758e-05	0.000213007	3.03494
HMP19	0.914822	-4.70025	4.88526	1.18537e-05	0.000215222	3.02039
DDIT4L	1.15712	-4.63291	4.87901	1.21077e-05	0.000219064	3.00001
MPZL2	0.821577	-1.34512	4.86997	1.24838e-05	0.000224719	2.9706
HCN3	-0.780482	-1.70702	-4.86878	1.25344e-05	0.000225255	2.96672
CCR7	-0.866621	2.01846	-4.86834	1.25529e-05	0.0002254	2.9653
DLGAP5	1.20345	-3.65511	4.85114	1.3305e-05	0.000236552	2.90937
HTRA1	1.31581	-2.1361	4.84752	1.34688e-05	0.000239267	2.89761
GYPC	-0.72128	4.96171	-4.83158	1.42143e-05	0.000249643	2.84584
EPHX2	-0.68155	-0.241658	-4.82789	1.4393e-05	0.000251964	2.83384
PRC1	0.79086	-2.32439	4.82712	1.44301e-05	0.000252194	2.83136
LINC00883	-0.912495	-4.09523	-4.82608	1.44808e-05	0.000252482	2.82799
FCRL1	-0.911064	-0.0204396	-4.82417	1.45749e-05	0.000253596	2.82176
SLC38A5	-1.08536	-1.72698	-4.82083	1.47399e-05	0.000255558	2.81095
USP43	-1.53208	-3.27513	-4.81778	1.48927e-05	0.000257178	2.80104
RAB36	0.720717	-0.962084	4.81468	1.50494e-05	0.000258852	2.79099
CALHM2	0.674065	0.488532	4.81203	1.51845e-05	0.000260654	2.7824
KIF4A	1.08347	-3.68246	4.8086	1.53611e-05	0.000263168	2.77129
SLC22A1	0.919727	-0.963845	4.80785	1.53998e-05	0.000263584	2.76888
ST3GAL4-AS1	0.804608	-0.245662	4.8059	1.55019e-05	0.000264742	2.76253
ECHDC3	1.17834	0.262529	4.79226	1.62311e-05	0.00027589	2.71838
CADM1	0.741772	-3.00741	4.76792	1.76177e-05	0.000296666	2.63965
BACH2	-0.705509	-0.0501816	-4.75594	1.83423e-05	0.000306011	2.60096
TWIST1	-0.877176	-3.61846	-4.74914	1.87663e-05	0.000311644	2.57902
DKFZP434L187	-0.635995	-3.34519	-4.74803	1.88366e-05	0.000312094	2.57543
MMP9	1.09912	2.51572	4.74263	1.91815e-05	0.000316839	2.55801
CBR3	-0.902562	0.171165	-4.74238	1.91979e-05	0.000316868	2.55719
TCTEX1D2	0.633254	-1.84423	4.73587	1.96221e-05	0.000322395	2.53621
KIF11	0.720463	-1.17203	4.72593	2.02882e-05	0.000330791	2.50417
CASC1	0.883448	-1.60319	4.72574	2.03012e-05	0.000330791	2.50356
CD79A	-0.806539	1.1971	-4.71498	2.10477e-05	0.000339887	2.46891
LINC01094	0.88079	-1.40365	4.71261	2.12156e-05	0.000341933	2.46128
SLAMF8	0.678949	-0.656837	4.70552	2.17255e-05	0.00034772	2.4385
CIDEB	0.652155	1.54024	4.68818	2.30254e-05	0.000364094	2.38275
TJP1	-0.627629	-4.46081	-4.67753	2.38611e-05	0.000373078	2.34855
CFD	1.08309	2.40971	4.67515	2.40523e-05	0.000375795	2.3409
KCNJ15	0.770802	1.79534	4.67281	2.42411e-05	0.000377259	2.3334
HIST1H4H	0.920764	-1.27181	4.67212	2.42966e-05	0.000377705	2.3312
LIN54	0.779859	-2.15465	4.65737	2.55257e-05	0.000392585	2.28388
ZNF23	-0.74585	0.340483	-4.6536	2.58488e-05	0.000396709	2.27182
SPAG6	0.664108	-4.71644	4.65289	2.59104e-05	0.000397091	2.26954
ALMS1P	-0.758919	-3.07875	-4.65082	2.60899e-05	0.000398994	2.26292
ADIRF	0.730696	-2.65453	4.6374	2.72859e-05	0.00041465	2.21995
IL2RB	-0.641574	2.11971	-4.63193	2.77883e-05	0.000419804	2.20246
ZNF594	-0.643912	-3.05568	-4.62932	2.80312e-05	0.000422419	2.19412
TENM2	-0.839713	-4.70698	-4.62317	2.86125e-05	0.000428792	2.17444
LOC100130452	-0.672948	-3.94305	-4.62216	2.87088e-05	0.000429937	2.17122
SIPA1L2	0.654228	0.189358	4.62096	2.88244e-05	0.000431073	2.16737
C1orf226	0.724605	-3.9366	4.61688	2.92184e-05	0.000434674	2.15436
TGFBR3	1.01835	-0.272013	4.61681	2.92258e-05	0.000434674	2.15412
ABCB4	-0.931585	-2.03149	-4.61474	2.9428e-05	0.000436575	2.14751
NT5DC4	0.892683	-3.21528	4.61429	2.94721e-05	0.000436575	2.14608
LOC101927121	-1.238	-1.99934	-4.61125	2.97718e-05	0.000439582	2.13638
RP11-456P18.2	0.995644	-1.30403	4.60977	2.99192e-05	0.000441348	2.13165
RP11-476D10.1	1.28417	-2.61012	4.6025	3.06523e-05	0.000448801	2.10845
LOC158402	0.798549	-2.47766	4.60032	3.08759e-05	0.00045116	2.10149
ASPH	0.642845	-1.76579	4.59454	3.14761e-05	0.000457767	2.08304
BANK1	-0.661866	0.0814787	-4.59043	3.1909e-05	0.000463751	2.06996
ACP5	-0.808311	-0.878262	-4.58839	3.21261e-05	0.000466281	2.06346
LOC101927018	-0.727976	-3.12626	-4.58696	3.22797e-05	0.00046757	2.05889
CWF19L1	0.833375	-1.65469	4.58343	3.26604e-05	0.000472136	2.04766
SGMS2	0.641185	-0.929493	4.57227	3.3895e-05	0.000486735	2.01212
LRG1	0.657707	2.3414	4.57129	3.40058e-05	0.000487491	2.009
NELL2	-0.782741	2.1803	-4.57053	3.4092e-05	0.000488269	2.00657
ZNF702P	-0.984594	-3.92788	-4.56878	3.42903e-05	0.000490271	2.00101
EBF1	-0.86637	-1.60975	-4.55825	3.55112e-05	0.000504259	1.96751
GNAZ	-1.0915	2.05971	-4.54599	3.69858e-05	0.000521777	1.92855
LOC145474	0.894056	0.00660235	4.5381	3.79653e-05	0.00053245	1.90353
CTB-181H17.1	-0.705846	-3.22435	-4.53801	3.79772e-05	0.00053245	1.90323
OSBPL6	0.652434	-4.17773	4.52056	4.02368e-05	0.000558544	1.84791
RP11-1275H24.2	0.630687	-1.23589	4.51162	4.14458e-05	0.000572391	1.81958
ANKRD20A11P	-0.82969	-0.242928	-4.50582	4.22491e-05	0.000580078	1.80121
IL1R1	0.756735	-0.952199	4.4988	4.32409e-05	0.000591897	1.77901
SCN9A	0.730092	-3.93924	4.49496	4.37923e-05	0.000597595	1.76688
LY96	0.784168	3.14235	4.49494	4.37962e-05	0.000597595	1.7668
FCRL3	-0.750966	0.72306	-4.4862	4.50783e-05	0.000612019	1.7392
JUP	-0.760468	-1.69917	-4.48433	4.53579e-05	0.000614348	1.73328
SLC7A11	0.652397	-3.54279	4.47887	4.61828e-05	0.000623108	1.71604
LIN7A	0.739195	0.0700869	4.46991	4.7569e-05	0.000638628	1.68776
RP11-502N13.2	0.687182	-3.11544	4.45217	5.04331e-05	0.000672079	1.63185
EFCAB12	0.721481	-1.01633	4.45044	5.0722e-05	0.000675098	1.62639
NOG	-1.17255	1.32179	-4.44771	5.118e-05	0.00068028	1.61779
IGHD	-0.833322	-0.214072	-4.44756	5.12055e-05	0.00068028	1.61732
LOC100129447	-0.760356	-3.32802	-4.44299	5.1981e-05	0.000689313	1.60295
NME8	0.783475	1.48904	4.44106	5.23131e-05	0.000693292	1.59686
RP11-394I13.2	0.831927	-0.892991	4.43983	5.25247e-05	0.000695246	1.593
DNAJC3-AS1	0.665203	-1.94225	4.4356	5.32612e-05	0.000704134	1.57969
CTGF	-0.861684	-4.47412	-4.4231	5.54954e-05	0.000728335	1.54042
LOC102546226	-0.6202	-4.80512	-4.42075	5.59265e-05	0.000732661	1.53302
LOC255177	-0.696102	-4.79532	-4.41385	5.72093e-05	0.000744512	1.51135
LOC158434	-0.739484	-5.03613	-4.41263	5.74384e-05	0.000746148	1.50753
LOC101927648	-0.700234	-1.86642	-4.40508	5.88795e-05	0.000760762	1.48385
BLVRB	-0.773508	4.10087	-4.40234	5.94125e-05	0.000765365	1.47524
CLDN8	-0.828512	-5.14251	-4.39037	6.17909e-05	0.000790829	1.43775
ECRP	0.929986	0.120862	4.38469	6.29522e-05	0.000802372	1.41996
TPST1	0.87572	-0.144317	4.37993	6.39404e-05	0.000811904	1.40509
BEX2	-0.854049	-0.594038	-4.37784	6.43795e-05	0.000815762	1.39855
BLNK	-0.689571	1.28672	-4.3714	6.57522e-05	0.000827751	1.3784
RP11-539G18.2	-0.902132	-4.6054	-4.36589	6.69482e-05	0.000839469	1.36119
LOC101929050	-0.693115	-4.76661	-4.36313	6.75556e-05	0.00084464	1.35257
C11orf80	-0.618651	-2.10346	-4.35381	6.96465e-05	0.000865783	1.32347
SIGLEC16	0.741663	-1.2561	4.34916	7.07143e-05	0.000875768	1.30894
ZNF595	-1.01474	-1.96064	-4.3426	7.22445e-05	0.000891064	1.28851
RP11-44F14.8	0.915487	-0.00358395	4.34238	7.22973e-05	0.000891064	1.28781
STK32B	0.762183	-2.79926	4.33549	7.3943e-05	0.000907729	1.26633
NQO2	0.634375	1.78166	4.33269	7.462e-05	0.000913969	1.25763
HMMR	0.916101	-3.7096	4.32663	7.611e-05	0.000930114	1.23877
PIGW	-0.927365	-2.582	-4.32615	7.62293e-05	0.000931047	1.23727
CCDC17	0.707721	-0.0392963	4.32478	7.65704e-05	0.000934159	1.23301
CTBP1-AS	-0.882984	-2.53495	-4.31468	7.91333e-05	0.000960018	1.2016
FOXO4	-0.696221	2.62893	-4.29857	8.33962e-05	0.00100219	1.15155
ANXA3	0.848768	2.75613	4.29346	8.47941e-05	0.00101504	1.1357
PLA2G4A	0.648156	-1.1501	4.2912	8.54187e-05	0.00101914	1.1287
SDPR	-0.736003	0.341179	-4.29048	8.56207e-05	0.00102099	1.12644
FGF9	-0.711366	-3.79354	-4.28805	8.62979e-05	0.00102589	1.11893
SPRNP1	-0.864389	-3.925	-4.2845	8.73008e-05	0.00103527	1.10791
FUT8	0.64197	-2.26846	4.26706	9.23896e-05	0.00108321	1.0539
MS4A1	-0.70734	1.75112	-4.25199	9.70165e-05	0.0011289	1.00733
TUBB6	0.774436	-0.249243	4.2398	0.000100925	0.00116811	0.96969
GPR84	0.841353	-1.13359	4.23902	0.000101179	0.00116917	0.967297
AMOTL2	-0.847264	-4.91547	-4.22562	0.000105663	0.00120937	0.925982
ZNF239	-0.810332	-2.29224	-4.22313	0.000106518	0.00121487	0.91831
GRB14	-0.846634	-3.18913	-4.22307	0.000106536	0.00121487	0.918148
COMMD6	0.657633	-0.421426	4.21475	0.00010944	0.0012408	0.892532
ANG	0.705189	0.602482	4.21056	0.000110932	0.00125182	0.879634
LOC100271832	-0.879837	-4.01008	-4.1998	0.000114851	0.00128999	0.846577
LOC101930097	0.668945	-0.518324	4.19365	0.000117153	0.00131176	0.827686
LILRP2	0.620059	-4.37484	4.17393	0.000124838	0.00138138	0.767211
SEPT7P9	-0.716625	-1.79776	-4.16845	0.000127057	0.00140164	0.750442
UGT2B28	-0.724703	-3.01091	-4.1639	0.000128932	0.00141512	0.736503
OR52K3P	0.866389	1.1558	4.15699	0.000131829	0.00144326	0.715362
SERPINB2	1.07724	-1.8191	4.14216	0.00013826	0.00150378	0.670056
LINC01146	-1.04263	-3.92194	-4.13939	0.000139494	0.00151415	0.661611
RP11-138A9.1	-0.73923	1.65455	-4.13503	0.000141459	0.00153011	0.648307
YTHDF3-AS1	0.650882	-2.32103	4.13335	0.000142225	0.0015361	0.643171
ESF1	-0.685371	-1.57974	-4.13225	0.000142726	0.00153884	0.639825
GUK1	-0.68734	3.94122	-4.13217	0.000142763	0.00153884	0.639583
DCTN1-AS1	-0.940078	-4.25009	-4.1298	0.000143849	0.0015467	0.632372
EGR1	0.628447	-0.97924	4.12854	0.000144435	0.00155146	0.628508
PAQR6	0.675855	-0.210934	4.11179	0.000152394	0.00162087	0.577512
GGTA1P	-0.869112	0.305676	-4.10913	0.000153698	0.00163016	0.569419
LOC731424	0.853767	-1.39141	4.0938	0.000161416	0.00168945	0.522853
ZFP14	-0.975353	-2.45599	-4.09194	0.00016238	0.00169871	0.517199
PIWIL1	-0.712208	-4.87986	-4.08177	0.000167738	0.0017413	0.486356
KIAA0125	-0.698903	-0.731541	-4.07282	0.000172596	0.00177895	0.459233
LOC102723479	-1.07559	-2.61563	-4.05881	0.000180473	0.0018522	0.416856
GLDC	0.816115	-3.96531	4.05744	0.000181263	0.00185943	0.412706
LINC00862	0.781043	-2.95685	4.05716	0.000181423	0.00186019	0.411869
GLB1L2	0.702334	-2.69277	4.05623	0.000181961	0.00186393	0.409061
CBY3	-0.685443	-4.08583	-4.04772	0.00018696	0.00190255	0.383326
DSEL	0.720898	-4.22052	4.04287	0.000189863	0.00192756	0.368704
MS4A4A	0.778352	-0.786676	4.04006	0.000191568	0.0019376	0.360216
TNFAIP6	0.773637	2.06451	4.03728	0.000193264	0.00195203	0.35185
FLT3	0.638734	-1.28994	4.03728	0.000193265	0.00195203	0.351845
ABCG1	0.623634	0.725805	4.02946	0.000198126	0.00199647	0.328271
MAP3K7CL	-0.831615	1.45541	-4.02905	0.000198386	0.00199816	0.327028
ANKRD30B	-0.647423	-4.43853	-4.01763	0.000205704	0.00205656	0.292659
LOC102724611	-0.686929	-3.58098	-4.01487	0.000207511	0.00207081	0.284361
RP11-532F12.5	0.635853	-2.56252	4.01453	0.000207736	0.00207114	0.283332
DYNC1I2	0.675339	-0.656092	4.0079	0.000212151	0.00210762	0.263385
C7orf69	-0.751558	-3.82919	-4.00599	0.000213435	0.00211821	0.257661
LOC200772	-0.967592	-0.531052	-3.98801	0.000225933	0.00221283	0.203698
FCRLA	-0.757681	-0.707692	-3.98552	0.000227719	0.0022263	0.19623
GPR19	0.655749	-1.43787	3.98026	0.000231535	0.0022575	0.180475
ZMAT4	-0.958665	-3.90067	-3.97791	0.000233257	0.0022718	0.173453
ZNF703	-0.636715	1.01553	-3.97636	0.000234402	0.00228031	0.168812
MAOA	1.22186	-3.4763	3.97604	0.000234641	0.00228161	0.167845
SH2D2A	0.709342	0.612024	3.97357	0.000236478	0.00229535	0.160454
RP11-138I18.2	-0.871489	-3.2806	-3.95878	0.00024777	0.00238465	0.11625
GNGT1	-0.733609	-4.73192	-3.95848	0.000248005	0.00238585	0.115349
BCL10	0.653234	-1.13539	3.95265	0.000252607	0.00242474	0.0979313
RP11-395I6.3	-0.88961	-1.05545	-3.94113	0.000261935	0.00249657	0.0635824
TMEM45B	0.729354	0.147097	3.94096	0.000262069	0.00249675	0.063096
VMP1	0.698332	0.693551	3.9276	0.000273313	0.00257778	0.0233159
GLIS2	0.71176	-2.55594	3.92693	0.000273889	0.00257985	0.0213197
FREM3	-0.773415	-2.48831	-3.925	0.000275554	0.00259102	0.0155833
ERVK3-2	1.0765	-1.99339	3.92382	0.000276581	0.00259729	0.0120615
AK000798	-0.685308	-4.09342	-3.90956	0.00028924	0.00269282	-0.0303048
ANKRD55	0.627024	1.01066	3.89546	0.000302306	0.00278928	-0.072115
ZNF470	-0.64415	-2.82042	-3.89331	0.000304341	0.00279971	-0.0784636
LOC102723526	0.647959	-2.38265	3.88969	0.000307816	0.00282687	-0.0892035
DIP2C	-0.618549	-2.09473	-3.88719	0.00031023	0.00284421	-0.0965926
DQ592442	-1.26416	-1.62489	-3.88663	0.000310775	0.002848	-0.0982533
MEST	-0.6274	-1.46949	-3.88535	0.000312019	0.00285457	-0.102032
TCN1	0.838948	0.433852	3.86691	0.000330529	0.00298856	-0.156536
TPD52	-0.625335	-0.785296	-3.8651	0.000332395	0.00300275	-0.161859
SEMG1	1.31739	-2.69308	3.86163	0.000336017	0.00303053	-0.172106
PRSS35	-0.63774	-5.0887	-3.86046	0.000337241	0.0030391	-0.175543
ESPN	-0.732873	-1.89162	-3.85739	0.000340489	0.00306582	-0.184604
LOC102723918	1.23298	-2.18583	3.85411	0.000343984	0.00308319	-0.194258
NCEH1	0.72805	-1.72369	3.83172	0.000368817	0.003244	-0.260129
AMDHD1	1.03593	-1.60555	3.82666	0.000374661	0.00328051	-0.27498
DRC1	0.890287	-3.52724	3.82543	0.000376105	0.00328807	-0.278614
RNASE2	0.626733	3.86209	3.81267	0.000391298	0.00337996	-0.316015
LINC00323	-0.916601	-4.42019	-3.81023	0.00039427	0.00340427	-0.323159
VANGL2	-1.06533	-3.60898	-3.80811	0.000396867	0.00342261	-0.32936
MIR4313	-0.690068	-3.79699	-3.79999	0.00040699	0.0034857	-0.353139
ITGA1	0.653031	-3.87615	3.79596	0.000412096	0.00352307	-0.364908
FRRS1	-0.709118	-5.37516	-3.78613	0.000424832	0.00361625	-0.393635
RP11-248J18.2	-0.648213	-4.3491	-3.77861	0.000434823	0.00368348	-0.415568
PNPLA1	0.819855	-2.90105	3.77382	0.0004413	0.00372858	-0.429517
DSC2	0.966047	-1.43637	3.75786	0.000463576	0.00386999	-0.475967
LOC101928779	-0.629644	-4.01899	-3.74004	0.000489732	0.00404005	-0.527713
IFI6	0.753285	0.562884	3.73317	0.000500182	0.00410905	-0.547614
ZWINT	0.625149	-0.880291	3.7304	0.000504464	0.00413951	-0.555646
GFI1B	-0.666979	-0.551538	-3.72706	0.000509667	0.00417272	-0.565316
LINC01270	1.08741	-0.408858	3.72678	0.000510112	0.00417478	-0.566137
RP11-382B18.4	1.04878	-2.74491	3.72603	0.000511283	0.00418279	-0.568299
C9orf72	0.718188	-0.688941	3.7219	0.000517807	0.00422658	-0.580245
LOC100505658	-0.66366	-3.01573	-3.72022	0.000520485	0.00424459	-0.585105
ZNF114	-0.644973	-4.85067	-3.71051	0.000536214	0.00435059	-0.613149
RNASE4	0.635282	-0.560704	3.70744	0.000541291	0.00437866	-0.622024
RGL1	0.626677	-0.307277	3.70664	0.000542618	0.00438121	-0.62433
LOC101593348	0.643408	-3.61496	3.69928	0.000554989	0.00445122	-0.645557
TPPP3	-0.719593	0.00712263	-3.6967	0.000559394	0.00447329	-0.653001
AC068039.4	-0.766093	-3.64024	-3.6952	0.000561964	0.00448887	-0.657316
PBK	0.721236	-4.84711	3.69349	0.000564906	0.00450739	-0.662233
GLOD5	-0.63447	-3.92998	-3.69212	0.000567277	0.00451885	-0.666175
LOC102723845	0.63041	-1.87705	3.67226	0.000602772	0.00473107	-0.723293
ZNF883	-0.807437	-3.01208	-3.66022	0.00062531	0.0048744	-0.757825
BCAT1	0.69782	-1.5492	3.65933	0.000627005	0.00488143	-0.760372
PLS1	0.886665	-3.62486	3.65446	0.00063637	0.00492868	-0.774315
GCM1	0.7049	-1.02376	3.64761	0.000649776	0.00499594	-0.793919
NPRL3	-0.908904	1.9375	-3.63499	0.000675174	0.00515364	-0.829963
GATA1	-0.853599	0.295033	-3.62159	0.000703198	0.00531881	-0.86818
LINC00102	-0.816536	-4.54663	-3.62098	0.000704494	0.00532155	-0.86991
BTNL3	-2.03737	-1.04238	-3.6178	0.000711329	0.00536719	-0.878981
PF4	-0.696408	3.92573	-3.61674	0.000713609	0.00538252	-0.881987
BSG	-0.730837	2.40192	-3.59829	0.000754586	0.00563662	-0.934424
DPM2	-0.79958	0.490984	-3.59507	0.000761987	0.0056821	-0.943587
SOX8	-0.691262	-2.33487	-3.5941	0.000764203	0.00569471	-0.946314
GUSBP1	-0.905156	-4.43401	-3.58141	0.000794049	0.00588069	-0.982275
PGM5	-0.671207	-3.27861	-3.57827	0.000801611	0.00592251	-0.991169
LOC100505902	-0.625211	-4.58307	-3.57623	0.000806553	0.00594888	-0.996936
TREML1	-0.863354	0.563203	-3.56635	0.00083092	0.00608714	-1.02486
TCRBV15S1	-0.639025	-1.42998	-3.55398	0.000862408	0.00626482	-1.05974
RNF165	-0.763987	-3.77678	-3.54716	0.000880285	0.0063648	-1.07898
LANCL3	0.850911	-3.79432	3.54574	0.000884029	0.00637484	-1.08296
OR2B6	0.785602	-4.2075	3.52823	0.000931694	0.00663242	-1.13218
SRRM5	-0.701613	-3.37143	-3.52727	0.000934362	0.00664705	-1.13485
COX6C	0.688301	1.76499	3.52025	0.000954227	0.0067595	-1.15456
LOC401220	-0.775075	-4.32999	-3.51681	0.00096409	0.00681598	-1.1642
RBM38	-0.89031	3.5823	-3.51645	0.000965127	0.00682109	-1.1652
CORO2B	-0.640995	-3.13934	-3.51242	0.000976834	0.00687913	-1.17649
ATP7B	0.619726	-2.73205	3.51008	0.000983679	0.00691385	-1.18303
RP11-932O9.10	0.837439	-4.15324	3.50424	0.00100099	0.00700461	-1.19937
PGLYRP1	0.664633	1.52349	3.50375	0.00100244	0.00701159	-1.20073
DKFZp667F0711	0.638837	-1.32217	3.49193	0.00103843	0.00720515	-1.23375
C2orf15	-0.663158	-2.61373	-3.48789	0.00105099	0.00726437	-1.245
CCL8	-0.916874	-3.19141	-3.48101	0.00107277	0.00739833	-1.26418
C9orf84	0.860103	-1.78905	3.47972	0.00107688	0.00742198	-1.26776
ZNF404	-0.880532	-2.47287	-3.47342	0.00109726	0.00754321	-1.2853
SLC25A39	-0.733354	4.19633	-3.46585	0.0011222	0.00767811	-1.30632
ERV3-2	0.653682	2.31198	3.45981	0.00114252	0.00776161	-1.3231
ZNF608	0.641351	-3.49907	3.45041	0.00117482	0.0079378	-1.34916
KCNH8	-1.03342	-2.8539	-3.44454	0.0011954	0.00804423	-1.36539
FPR3	0.628193	-3.49817	3.44158	0.00120593	0.00808955	-1.37358
GFPT2	0.688948	-3.1529	3.43566	0.00122723	0.00818466	-1.38994
METTL7B	1.18225	-4.48344	3.42513	0.00126604	0.00837903	-1.41903
FCGR1A	0.660363	1.6264	3.42127	0.00128055	0.00845439	-1.42967
BC069756	-0.719679	-4.26469	-3.41965	0.00128666	0.00847788	-1.43411
LYL1	-0.62067	2.37357	-3.41637	0.00129918	0.00854868	-1.44315
ASCC2	-0.660516	3.28125	-3.40594	0.00133975	0.00876343	-1.47185
KL	1.01547	-3.92608	3.4059	0.00133991	0.00876343	-1.47196
PRL	0.827266	-4.29761	3.38862	0.00140975	0.00914126	-1.51937
ZNF619	0.638317	-3.47079	3.3776	0.0014561	0.00938165	-1.54953
ZNF649	-0.632169	-3.2882	-3.3756	0.00146468	0.00941734	-1.55501
CILP	0.870584	-3.18933	3.36754	0.00149968	0.00958264	-1.57703
ELOVL4	-0.964295	-2.50867	-3.36358	0.00151716	0.00966964	-1.58783
ABCA17P	-0.76698	-2.17274	-3.36354	0.00151731	0.00966964	-1.58792
AC079767.4	-0.772674	-0.414422	-3.35982	0.00153396	0.00974988	-1.59809
OK/SW-CL.36	0.710999	-2.31883	3.34827	0.00158662	0.0100053	-1.62954
HORMAD1	0.753765	-3.79889	3.33851	0.00163244	0.0102139	-1.65605
SLC7A9	0.739521	-3.34654	3.33754	0.00163706	0.0102331	-1.65868
CABP5	-0.706702	-2.97014	-3.33747	0.00163739	0.0102331	-1.65887
CASQ1	0.628863	-5.17883	3.33719	0.00163872	0.0102355	-1.65962
RPH3A	0.845942	0.0987895	3.32856	0.00168046	0.010448	-1.68304
MXRA7	0.697341	-1.15774	3.32195	0.00171307	0.0106051	-1.70093
LOC101929741	0.625883	-5.02853	3.31931	0.00172629	0.0106773	-1.70808
CORIN	0.653395	-3.373	3.31428	0.0017517	0.0107875	-1.72167
RP11-348N5.7	0.711321	-1.68406	3.31319	0.00175725	0.0108106	-1.72462
CMTM5	-0.840972	-0.33382	-3.29181	0.00186966	0.0113379	-1.78228
LINC01013	-0.639796	-4.03961	-3.28618	0.00190039	0.011476	-1.79742
ZNF850	-0.665992	-3.00625	-3.26279	0.00203319	0.0121191	-1.86017
LINC00328	-0.914167	-3.98267	-3.25888	0.00205626	0.0122465	-1.87064
TUBB1	-0.688423	1.81617	-3.24862	0.00211789	0.0125206	-1.89806
ZNF781	-0.677494	-2.91294	-3.2462	0.00213267	0.0125976	-1.90451
CTB-50L17.7	-0.783902	1.47424	-3.23765	0.0021857	0.0128339	-1.9273
RP11-111M22.4	-0.700349	-1.69167	-3.23078	0.00222918	0.0130467	-1.94556
TNNI3K	0.65437	-1.72336	3.21926	0.002304	0.0133924	-1.97617
HBQ1	-0.861632	0.897417	-3.19519	0.00246803	0.0140979	-2.03989
DGKK	-0.958431	-2.22578	-3.18155	0.00256587	0.0145151	-2.07588
YOD1	0.75778	0.179452	3.17319	0.00262759	0.0147947	-2.09788
TNIP3	0.687188	-4.03425	3.17113	0.00264303	0.0148557	-2.1033
LOC101927438	-0.709119	-4.12172	-3.17032	0.00264908	0.0148661	-2.10542
SLPI	0.63468	3.1881	3.15872	0.00273772	0.015264	-2.13586
FAM20A	0.630046	-3.46031	3.14736	0.00282722	0.0156501	-2.16559
TPX2	0.723363	-3.07532	3.14652	0.00283401	0.0156717	-2.16781
ZNF415	-0.972055	-3.42707	-3.13063	0.00296411	0.0162327	-2.20928
RP11-250B2.3	-0.619556	-4.18021	-3.12385	0.00302133	0.0164769	-2.22694
LOC101926996	-0.677463	-4.03142	-3.12253	0.0030326	0.0165168	-2.23038
RP11-421F16.3	0.950416	-3.6156	3.12158	0.0030407	0.0165568	-2.23284
LOC101929007	0.652261	-2.63149	3.11768	0.00307428	0.0167188	-2.24298
LRRN1	0.787354	-2.0506	3.11693	0.00308082	0.016746	-2.24494
RCAN2	1.13099	-3.20115	3.11674	0.00308242	0.0167503	-2.24542
FKBP1B	0.672673	0.544451	3.11643	0.00308511	0.0167607	-2.24623
KCNE1L	0.621942	-2.69215	3.10491	0.00318675	0.0171976	-2.27614
RLN2	-0.621315	-3.06379	-3.08777	0.00334372	0.0178566	-2.32048
FOLR3	0.905327	2.65074	3.06834	0.00353043	0.0186285	-2.37055
SMIM24	-0.973339	1.32031	-3.06783	0.00353548	0.0186461	-2.37187
AX746627	-0.692946	-3.55638	-3.06116	0.00360185	0.018893	-2.38899
CTA-331P3.1	0.655961	-4.46434	3.0509	0.00370633	0.0193306	-2.41532
RP3-525N10.2	0.999158	-0.9612	3.04696	0.00374723	0.0194549	-2.42542
TRIM6	0.691148	-1.90856	3.03927	0.00382815	0.019799	-2.44507
MGC24103	-0.972855	-2.39417	-3.03148	0.00391184	0.0201405	-2.46496
CCDC62	0.692808	-3.78308	3.0223	0.00401267	0.0205667	-2.48836
LOC152225	-0.840554	-3.2408	-3.02109	0.0040262	0.0206019	-2.49145
FAM132B	1.29506	-3.20237	3.02049	0.00403281	0.0206191	-2.49296
C1QB	0.735223	-2.48772	3.01445	0.00410082	0.0208967	-2.50833
CLIC2	0.659727	-1.24992	3.01165	0.00413266	0.0210225	-2.51544
LOC285181	0.637032	-2.24291	3.00653	0.00419156	0.0212652	-2.52843
SLC22A16	0.666064	-1.56596	2.99715	0.00430155	0.0216376	-2.55222
LOC286272	-0.770618	-2.85283	-2.9796	0.00451446	0.022484	-2.59655
FLJ41455	-0.669886	-4.21092	-2.96541	0.00469373	0.0231533	-2.63227
NEIL3	0.695005	-4.31664	2.92992	0.0051718	0.0250046	-2.7211
PRO2964	0.662466	-4.7747	2.92419	0.0052531	0.0253185	-2.73537
ZNF492	-0.664181	-3.98496	-2.92018	0.00531068	0.0255392	-2.74534
SNX7	0.731974	-4.57542	2.86633	0.00614345	0.0285394	-2.87839
FHL2	0.712648	-2.08275	2.86621	0.00614542	0.0285394	-2.87868
CNTNAP2	-0.684882	-3.47729	-2.85971	0.00625378	0.0289124	-2.89462
GAGE3	-1.13353	-4.47474	-2.8386	0.00661802	0.0301387	-2.9462
FLJ33360	-0.666158	-4.47135	-2.83809	0.00662708	0.030149	-2.94745
BCL2L1	-0.759152	-0.0598468	-2.81967	0.00696134	0.0312366	-2.99224
PRSS33	-0.762972	1.70613	-2.81537	0.00704167	0.0315382	-3.00267
PSORS1C3	0.813385	-4.01014	2.8127	0.00709197	0.0317373	-3.00915
RP11-539L10.3	0.662952	-2.11523	2.80124	0.00731157	0.0324119	-3.03687
PTPRK	-0.672679	-2.6998	-2.77492	0.00783967	0.0342136	-3.1002
CNTNAP3	0.9638	-3.01355	2.75647	0.00823069	0.0354275	-3.14435
TMEM56	0.982569	-3.76906	2.73885	0.00862083	0.0366622	-3.1863
CTD-3025N20.3	-0.705913	-2.70806	-2.7379	0.00864237	0.0367178	-3.18856
FGF13	1.37172	-2.11968	2.73773	0.00864624	0.0367219	-3.18897
OSBP2	-0.821916	-0.513372	-2.73501	0.0087083	0.0369471	-3.19544
GJB6	0.917104	-3.04381	2.72748	0.00888178	0.0374666	-3.2133
BC039686	0.708158	-3.43036	2.71764	0.00911329	0.0382333	-3.23658
PROM1	-0.736831	-3.83252	-2.71719	0.0091239	0.0382458	-3.23763
SCN3A	-0.833606	-1.16244	-2.70994	0.00929835	0.0388118	-3.25475
FAM118A	-0.685511	0.660725	-2.67703	0.0101286	0.0416433	-3.33199
MMRN1	0.618761	-3.89463	2.64043	0.0111318	0.0447067	-3.41708
FCRL5	-0.698409	-2.99456	-2.62225	0.0116631	0.0462742	-3.45902
HLA-DQA1	-2.81229	-0.619959	-2.62162	0.011682	0.0463151	-3.46048
BEND2	-0.63441	0.0147867	-2.61789	0.011794	0.0466908	-3.46905
B3GALT2	-0.666911	-3.0537	-2.61167	0.0119831	0.0472493	-3.48334
CLEC12B	0.622873	-0.905704	2.58239	0.0129103	0.0499799	-3.55022

## Sheet: 5h
id	logFC	AveExpr	t	P.Value	adj.P.Val	B
BC048132	-2.0774	-4.69422	-14.3652	5.00395e-19	1.08361e-14	32.8631
POM121L9P	-2.09117	-4.1143	-13.9199	1.70681e-18	1.84805e-14	31.6902
DRAP1	-1.06585	2.01586	-13.2707	1.06687e-17	5.93365e-14	29.9327
NUP210	-0.821853	1.30797	-13.2612	1.09603e-17	5.93365e-14	29.9067
ARL6IP4	-1.11669	2.13906	-13.0505	2.00989e-17	8.70482e-14	29.3238
ABHD17A	-0.950203	-0.141636	-12.5709	8.15854e-17	2.55e-13	27.9744
RASA3	-0.817954	-0.68396	-12.1494	2.8638e-16	6.62706e-13	26.7622
RP11-69I8.2	-1.4108	-2.03106	-12.1211	3.11871e-16	6.62706e-13	26.6798
UBE2S	-1.2656	-1.08275	-12.1181	3.14686e-16	6.62706e-13	26.6711
TOPORS-AS1	1.39886	1.00044	12.0957	3.36632e-16	6.62706e-13	26.6059
TCIRG1	0.797221	4.04691	12.0472	3.89675e-16	7.03202e-13	26.4645
LOC100289283	-0.771134	3.18921	-11.9709	4.90814e-16	8.17583e-13	26.2413
TMC6	-1.00128	0.696605	-11.9217	5.69804e-16	8.23649e-13	26.097
SUN2	-0.80784	2.98992	-11.9212	5.70526e-16	8.23649e-13	26.0958
ACSM2A	-1.59571	-4.76876	-11.5558	1.74497e-15	2.36171e-12	25.0133
C9orf69	-0.935282	1.53709	-11.4993	2.07714e-15	2.49891e-12	24.8445
PIH1D1	-0.936662	2.00545	-11.4305	2.56998e-15	2.9291e-12	24.6381
RRS1	-0.837369	0.808208	-11.3574	3.22477e-15	3.49162e-12	24.418
CHPF2	1.14186	0.433034	11.2972	3.88944e-15	4.01076e-12	24.2362
LUC7L	-0.889375	2.06832	-11.2125	5.06627e-15	4.98604e-12	23.9797
CHMP7	-0.971984	1.75953	-11.1983	5.29573e-15	4.98604e-12	23.9367
TIMM8A	-1.75521	-2.2506	-11.1013	7.17964e-15	6.47813e-12	23.6413
ITPA	-0.830444	1.28576	-11.0784	7.71521e-15	6.68292e-12	23.5714
WDR46	-0.823207	0.105413	-11.0472	8.51016e-15	7.08798e-12	23.4762
ERP29	-0.719033	4.01985	-11.0034	9.76881e-15	7.83495e-12	23.3423
MRPL41	-1.00315	1.05848	-10.9399	1.19384e-14	9.23309e-12	23.1474
AP000525.9	-2.32142	-3.23758	-10.8404	1.63615e-14	1.15936e-11	22.8412
C19orf24	-1.02527	1.22903	-10.821	1.74024e-14	1.15936e-11	22.7812
GRK6	0.853706	0.385061	10.8176	1.75905e-14	1.15936e-11	22.7708
DHX38	-0.723351	-0.158889	-10.8163	1.76675e-14	1.15936e-11	22.7665
LQFBS-1	-0.931128	1.93181	-10.7354	2.28521e-14	1.45548e-11	22.5164
SHMT2	-0.714958	1.52889	-10.6699	2.8169e-14	1.74286e-11	22.313
CPD	1.0175	1.79611	10.6206	3.29749e-14	1.95288e-11	22.1598
UBAC2	-0.674121	2.35942	-10.6169	3.33671e-14	1.95288e-11	22.1483
SLC25A6	-0.710572	4.24172	-10.5987	3.53748e-14	2.0159e-11	22.0915
FAM102A	-0.943552	-0.255287	-10.4973	4.90012e-14	2.6528e-11	21.7744
OLAH	3.26215	-2.84087	10.4708	5.33654e-14	2.81861e-11	21.6914
SRPK1	1.04426	1.65462	10.4527	5.65684e-14	2.91664e-11	21.6347
MBOAT2	1.16256	1.31207	10.3048	9.12486e-14	4.59532e-11	21.1692
GLYATL1	-1.6639	-4.60207	-10.2345	1.1462e-13	5.63612e-11	20.9471
TNFRSF14	-0.719143	1.54081	-10.2279	1.17121e-13	5.63612e-11	20.9261
ILKAP	-0.759729	1.16735	-10.1983	1.28934e-13	6.0697e-11	20.8325
EIF3G	-0.834362	3.27793	-10.1745	1.39344e-13	6.42018e-11	20.7569
IER5	-0.706887	2.33729	-10.1329	1.59597e-13	7.20015e-11	20.6247
CD74	-0.787137	3.60981	-10.1194	1.66751e-13	7.29628e-11	20.5819
SHKBP1	0.888562	3.24322	10.1163	1.68466e-13	7.29628e-11	20.572
CCDC144CP	-1.6591	-4.63949	-10.0879	1.8487e-13	7.70534e-11	20.4814
LCN10	-1.25044	-1.29815	-10.0876	1.85028e-13	7.70534e-11	20.4806
C7orf55	-0.816111	1.17122	-9.98774	2.56604e-13	1.02903e-10	20.1619
RUNX1-IT1	-1.0039	1.30135	-9.97143	2.70712e-13	1.06587e-10	20.1097
PSMC3	-0.884089	0.747313	-9.93131	3.08845e-13	1.19429e-10	19.9812
RBM3	-0.730795	1.76685	-9.8994	3.43031e-13	1.30322e-10	19.8789
SH2B3	-0.732836	2.67258	-9.87806	3.67994e-13	1.37395e-10	19.8104
LOC100996760	-1.77006	-3.18763	-9.86423	3.85155e-13	1.39812e-10	19.766
POLR2E	-0.904783	1.04361	-9.86248	3.87381e-13	1.39812e-10	19.7603
C8orf88	1.38754	-2.42153	9.80534	4.67749e-13	1.66051e-10	19.5765
CTNNB1	0.809214	-0.0950567	9.77952	5.09408e-13	1.75099e-10	19.4933
HMCES	-0.694277	1.0888	-9.77282	5.20808e-13	1.7622e-10	19.4717
FAM134C	-0.682425	3.45861	-9.7537	5.54802e-13	1.82034e-10	19.41
FBXO30	0.853814	-0.344251	9.73925	5.81986e-13	1.88103e-10	19.3634
ID3	-1.18319	-0.22456	-9.66634	7.41077e-13	2.33978e-10	19.1276
PSMD3	-0.748759	0.453894	-9.66454	7.45533e-13	2.33978e-10	19.1218
ALDOAP2	-1.5321	-3.74347	-9.63392	8.2532e-13	2.55319e-10	19.0226
GAR1	-0.730352	1.72238	-9.62601	8.47297e-13	2.58426e-10	18.9969
C5orf45	-0.915059	0.701718	-9.6179	8.70462e-13	2.61804e-10	18.9706
PINX1	-0.872549	-0.589434	-9.54778	1.09931e-12	3.17407e-10	18.7428
SLC22A4	1.06916	2.62817	9.52557	1.18376e-12	3.32914e-10	18.6706
TNFRSF25	-1.24259	-0.607215	-9.4814	1.37182e-12	3.76034e-10	18.5267
MCM7	-0.645754	1.0988	-9.47734	1.39056e-12	3.76408e-10	18.5134
RP11-319G9.3	-1.36227	-3.50683	-9.44813	1.53317e-12	4.05725e-10	18.4181
F12	0.768634	-2.62035	9.44751	1.53634e-12	4.05725e-10	18.4161
GK3P	1.07445	0.319503	9.44123	1.56895e-12	4.09345e-10	18.3956
CCDC142	-0.940909	-0.432158	-9.40293	1.78353e-12	4.49098e-10	18.2705
PDDC1	-0.683122	2.15164	-9.33691	2.22541e-12	5.47629e-10	18.0544
MED23	0.666775	-1.0003	9.28031	2.69156e-12	6.54896e-10	17.8687
GYG1	0.850346	2.93635	9.2487	2.99355e-12	7.20281e-10	17.7648
SYCP1	-1.01398	-5.02131	-9.24005	3.08199e-12	7.26564e-10	17.7364
CDC37	-0.827289	1.57457	-9.23959	3.08676e-12	7.26564e-10	17.7349
C11orf58	-0.820397	0.025908	-9.2315	3.17206e-12	7.38612e-10	17.7082
LINC00342	-1.29848	-0.198759	-9.22042	3.29269e-12	7.58545e-10	17.6718
PMF1	0.873981	1.66415	9.21354	3.36995e-12	7.68171e-10	17.6491
BC039319	-1.44543	-4.12322	-9.1609	4.02458e-12	8.54434e-10	17.4757
PCED1A	-0.70486	-0.595714	-9.15523	4.10237e-12	8.62493e-10	17.457
DVL1	-0.765066	0.947056	-9.11982	4.6237e-12	9.62751e-10	17.3402
TXN	1.02675	2.9913	9.11345	4.72434e-12	9.74338e-10	17.3191
DHX32	0.973521	0.0216781	9.09815	4.97523e-12	1.0164e-09	17.2686
DPF2	1.04226	1.12075	9.09116	5.09428e-12	1.031e-09	17.2455
TM9SF2	0.652117	2.97949	9.08522	5.19767e-12	1.03496e-09	17.2259
CLEC4D	1.61373	1.55891	9.08349	5.2282e-12	1.03496e-09	17.2201
AX748339	-1.13508	0.963756	-9.08186	5.25722e-12	1.03496e-09	17.2147
RP11-6I2.3	1.31457	-0.324834	9.07774	5.331e-12	1.04002e-09	17.2011
PSMG3	-0.705676	1.73335	-8.98033	7.41663e-12	1.40883e-09	16.8785
MCEMP1	1.7458	1.99918	8.95611	8.0527e-12	1.50329e-09	16.7981
AQP3	-0.888642	0.617056	-8.95091	8.19612e-12	1.51698e-09	16.7808
LOC554174	-0.709412	-1.6781	-8.94022	8.49947e-12	1.5598e-09	16.7453
POLD4	-0.724718	1.47789	-8.91696	9.19883e-12	1.67396e-09	16.668
AES	-0.911809	2.58731	-8.9127	9.33329e-12	1.68427e-09	16.6539
NDRG2	-0.782896	-2.35926	-8.90311	9.64287e-12	1.71569e-09	16.622
COA4	-0.649542	2.06152	-8.90241	9.66587e-12	1.71569e-09	16.6196
EMC3-AS1	-0.794792	-0.540837	-8.8926	9.99377e-12	1.74646e-09	16.587
AK094644	-1.08929	-3.69736	-8.89241	1.00005e-11	1.74646e-09	16.5864
SLC12A6	0.658767	1.80325	8.87858	1.04826e-11	1.79723e-09	16.5404
ITFG2	-0.919738	-0.304879	-8.87722	1.05312e-11	1.79723e-09	16.5358
ZNF586	0.709331	0.338834	8.87697	1.05402e-11	1.79723e-09	16.535
HNRNPL	1.20184	0.803496	8.8597	1.1179e-11	1.8766e-09	16.4775
ZNF281	0.839126	1.86602	8.85077	1.15241e-11	1.91965e-09	16.4478
MICAL3	-0.724372	-2.1884	-8.83388	1.22073e-11	1.97786e-09	16.3915
XRCC2	-1.45557	-0.184368	-8.80471	1.34844e-11	2.16299e-09	16.2942
DNAJC3	0.912848	0.175719	8.79148	1.41074e-11	2.24629e-09	16.2501
F5	1.04638	1.41855	8.78485	1.44303e-11	2.28094e-09	16.228
CPQ	0.866612	1.74656	8.77326	1.50131e-11	2.35586e-09	16.1893
PRRG4	1.24242	0.100773	8.7469	1.64281e-11	2.48777e-09	16.1012
PLEKHO1	-0.720357	2.67707	-8.74288	1.66556e-11	2.5047e-09	16.0878
PLXDC2	0.807614	0.754764	8.72865	1.74864e-11	2.57597e-09	16.0402
HIP1R	-0.83951	-0.0801013	-8.72646	1.76176e-11	2.57777e-09	16.0329
EIF4E3	0.813164	2.13998	8.70943	1.86745e-11	2.68928e-09	15.9759
APH1B	0.663385	1.44242	8.70939	1.86771e-11	2.68928e-09	15.9758
OSGEP	-0.852776	1.48203	-8.70091	1.92273e-11	2.7223e-09	15.9474
CARD6	0.778169	2.26904	8.68593	2.02389e-11	2.77388e-09	15.8973
DHRS3	-0.92598	1.17022	-8.67572	2.09594e-11	2.82319e-09	15.8631
CTSK	0.785087	-0.394014	8.66582	2.16824e-11	2.89835e-09	15.8299
ITCH	0.687912	-0.290662	8.6621	2.19605e-11	2.91751e-09	15.8175
ANKZF1	-0.701394	2.12912	-8.65964	2.21465e-11	2.92429e-09	15.8092
BRAF	0.67298	-0.124255	8.61653	2.56749e-11	3.32928e-09	15.6647
TMX4	0.708297	-0.0212475	8.58384	2.8724e-11	3.68058e-09	15.5549
POLD1	-1.00317	-2.45339	-8.56965	3.01582e-11	3.84162e-09	15.5073
PP7080	-0.906618	-0.776819	-8.55023	3.224e-11	4.08279e-09	15.442
RNF25	-0.753693	0.196664	-8.51002	3.70209e-11	4.66097e-09	15.3068
CNIH4	0.674212	1.01776	8.4677	4.28292e-11	5.33026e-09	15.1643
VPS9D1	0.848106	1.3791	8.43498	4.79417e-11	5.8723e-09	15.054
MTX1	0.950969	2.21101	8.43463	4.7998e-11	5.8723e-09	15.0529
ST6GALNAC3	1.36457	-1.44354	8.42951	4.88539e-11	5.87804e-09	15.0356
TMEM198B	-0.768086	1.54294	-8.42902	4.89366e-11	5.87804e-09	15.0339
WDR34	-0.723325	-0.508663	-8.42831	4.9057e-11	5.87804e-09	15.0315
HECW2	1.00284	-1.88286	8.42787	4.91307e-11	5.87804e-09	15.03
LAMTOR2	-0.673993	2.03855	-8.42092	5.03234e-11	5.95494e-09	15.0066
MAPK13	0.783644	0.477851	8.41205	5.18867e-11	6.10656e-09	14.9767
H1FX	-0.800655	1.48048	-8.40789	5.26359e-11	6.16125e-09	14.9626
2021-03-01	1.39408	2.1197	8.40406	5.33362e-11	6.17648e-09	14.9497
RP1-228H13.5	1.08737	-2.39752	8.40406	5.33365e-11	6.17648e-09	14.9497
CITED4	0.941089	-1.7826	8.39381	5.52576e-11	6.36491e-09	14.9151
MCTP2	0.830614	1.51273	8.3852	5.69248e-11	6.51488e-09	14.886
FLT3LG	-1.0683	1.35559	-8.38399	5.71613e-11	6.51488e-09	14.882
NAT9	-0.705479	-0.250458	-8.36692	6.06323e-11	6.7333e-09	14.8243
FAM155A	-1.01785	-4.93634	-8.34686	6.49838e-11	7.13808e-09	14.7565
LOC100506100	1.02579	-1.44212	8.34431	6.55594e-11	7.13808e-09	14.7479
GAGE1	-1.7955	-4.05244	-8.34415	6.55959e-11	7.13808e-09	14.7474
MOSPD2	0.738614	1.512	8.33829	6.69375e-11	7.20209e-09	14.7276
BCL9L	-0.87466	-1.07798	-8.33724	6.71818e-11	7.20209e-09	14.724
DIRC2	0.924092	0.12278	8.33543	6.76027e-11	7.2115e-09	14.7179
RP11-348N5.7	0.948484	-1.58642	8.32007	7.12881e-11	7.56738e-09	14.666
ZNF462	-0.666467	-4.30032	-8.30608	7.4823e-11	7.86549e-09	14.6186
ATP11B	0.712447	1.36443	8.29673	7.72827e-11	8.01331e-09	14.587
FCAR	1.26128	-2.08588	8.29652	7.73392e-11	8.01331e-09	14.5863
ZNF536	-1.0799	-4.64181	-8.29211	7.85277e-11	8.09513e-09	14.5714
RP11-330O11.3	1.13882	-0.569486	8.28436	8.06628e-11	8.2394e-09	14.5451
MRPL17	-0.750211	0.480958	-8.28233	8.1232e-11	8.25859e-09	14.5382
HIST1H4D	1.53273	-3.14653	8.26658	8.57831e-11	8.62445e-09	14.4849
BC022047	0.661606	0.41156	8.26382	8.66073e-11	8.64277e-09	14.4756
PELP1	-0.831988	0.27136	-8.26193	8.71751e-11	8.65953e-09	14.4692
LSM2	0.660504	0.737848	8.26033	8.766e-11	8.66794e-09	14.4638
IL18RAP	1.09746	3.82645	8.25689	8.87123e-11	8.73211e-09	14.4521
XAB2	-0.737164	0.37454	-8.24793	9.15084e-11	8.96658e-09	14.4217
PLCG1	-0.761205	0.156946	-8.24496	9.24545e-11	9.01848e-09	14.4117
FDX1L	-0.68176	-0.679452	-8.22741	9.82501e-11	9.51994e-09	14.3522
LOC100133315	-0.660243	-0.361114	-8.22295	9.97822e-11	9.56099e-09	14.3371
CARD11	-0.681572	-0.406423	-8.22062	1.0059e-10	9.59593e-09	14.3292
AP2S1	-0.768394	1.7641	-8.20611	1.05781e-10	1.00468e-08	14.28
ATP13A1	-0.660159	0.987392	-8.18731	1.12908e-10	1.0647e-08	14.2162
PRR26	-0.881118	-3.91451	-8.17052	1.1968e-10	1.1171e-08	14.1592
SHOX	-1.48589	-4.36125	-8.16571	1.21693e-10	1.13101e-08	14.1429
CLSTN1	-0.745669	1.7517	-8.15472	1.26425e-10	1.15802e-08	14.1056
RP11-548H18.2	1.0068	-0.95482	8.15447	1.26536e-10	1.15802e-08	14.1047
BZRAP1-AS1	-0.783853	2.10121	-8.15401	1.26738e-10	1.15802e-08	14.1031
IL11RA	-0.779684	-0.0644121	-8.14652	1.30078e-10	1.17762e-08	14.0777
CCR6	-0.937598	1.32024	-8.14555	1.30514e-10	1.17762e-08	14.0744
UQCRC1	-0.812984	0.839942	-8.14048	1.32833e-10	1.19357e-08	14.0572
ELAC2	-0.689802	-1.5312	-8.13639	1.34736e-10	1.2007e-08	14.0433
LINC00282	1.20958	-0.142266	8.13028	1.37624e-10	1.21148e-08	14.0225
CD300A	-0.824128	2.50955	-8.12068	1.42294e-10	1.24631e-08	13.9899
NPL	0.682358	1.7698	8.11979	1.42732e-10	1.24631e-08	13.9869
NFIL3	0.790287	3.47749	8.11776	1.43744e-10	1.25011e-08	13.98
MAPK14	0.840096	2.31515	8.10018	1.52798e-10	1.31303e-08	13.9202
ALKBH2	-0.744742	-1.21608	-8.09429	1.55959e-10	1.33364e-08	13.9002
SEPSECS-AS1	-1.06415	-1.92806	-8.09343	1.56428e-10	1.33364e-08	13.8972
BMX	1.8098	-0.689889	8.0914	1.57534e-10	1.33781e-08	13.8903
RP1-193H18.2	1.00015	0.310406	8.08838	1.59195e-10	1.34663e-08	13.8801
TRAPPC6A	-0.775178	-0.38787	-8.08543	1.60837e-10	1.35522e-08	13.87
BAK1	-0.836626	1.01177	-8.06007	1.75668e-10	1.46876e-08	13.7838
CD72	-1.11701	-0.430734	-8.02001	2.0195e-10	1.67557e-08	13.6474
STK17B	0.679103	1.17063	8.01834	2.0313e-10	1.67567e-08	13.6417
CD19	-1.41404	-0.394795	-8.0178	2.0351e-10	1.67567e-08	13.6398
RP11-255A11.4	-1.01603	-4.96154	-8.01435	2.05972e-10	1.68397e-08	13.6281
HIPK3	0.746273	-0.275017	8.01375	2.06399e-10	1.68397e-08	13.626
LOC93463	-1.20961	-4.56859	-8.0118	2.0781e-10	1.68544e-08	13.6194
PLD3	-0.841715	-0.343822	-8.01013	2.0902e-10	1.68571e-08	13.6137
2021-09-01	-1.02231	2.49648	-8.00961	2.094e-10	1.68571e-08	13.6119
ALKBH7	-0.69256	-0.489623	-8.00694	2.11355e-10	1.69514e-08	13.6028
CR1	0.967743	0.381838	8.00059	2.16084e-10	1.71403e-08	13.5812
TIAM1	-0.71754	1.84478	-7.99606	2.19522e-10	1.73494e-08	13.5657
FKBP2	-0.702394	0.967825	-7.97721	2.34422e-10	1.84597e-08	13.5015
SEC31B	-0.753367	0.505872	-7.96412	2.45368e-10	1.90446e-08	13.4568
ANKRD36B	-1.3813	1.32445	-7.95115	2.56713e-10	1.9854e-08	13.4126
GIPC1	-0.876068	-0.0350343	-7.94237	2.64696e-10	2.03262e-08	13.3827
DDIT3	0.66803	0.436741	7.93664	2.70038e-10	2.05182e-08	13.3631
RNF166	-0.773798	2.10077	-7.92633	2.79931e-10	2.11216e-08	13.3279
FLNA	-0.794253	2.42004	-7.9249	2.81333e-10	2.11537e-08	13.323
MSX1	-1.04979	-4.02988	-7.92097	2.85215e-10	2.12977e-08	13.3096
ERI3	-0.804782	-0.311171	-7.90749	2.9895e-10	2.21704e-08	13.2636
TNFAIP8L1	-0.65944	0.601643	-7.89299	3.14473e-10	2.3242e-08	13.2141
SPIB	-1.102	-1.2675	-7.88712	3.20982e-10	2.35411e-08	13.194
SPAG7	-0.724303	1.18402	-7.86901	3.41946e-10	2.46828e-08	13.1321
NLRP12	0.81095	2.67032	7.86484	3.46958e-10	2.49614e-08	13.1179
TAZ	-0.682485	0.484007	-7.85283	3.61825e-10	2.59448e-08	13.0768
PSMB5	0.741734	1.49217	7.85076	3.6445e-10	2.60467e-08	13.0698
MRPL12	-0.741594	-0.839771	-7.84508	3.71752e-10	2.64812e-08	13.0504
TOM1	0.791077	0.582233	7.84208	3.75681e-10	2.66733e-08	13.0401
GK	0.751595	1.88029	7.84047	3.77791e-10	2.67355e-08	13.0346
FAM50A	-0.697574	0.781326	-7.82385	4.00396e-10	2.77903e-08	12.9777
KIAA0825	0.914955	-4.38939	7.79637	4.4077e-10	3.00153e-08	12.8837
ZSCAN29	-0.686015	0.871247	-7.79052	4.49895e-10	3.02857e-08	12.8637
OVOL2	-0.939395	-4.43687	-7.79024	4.50335e-10	3.02857e-08	12.8627
TIMM9	-0.715138	2.59247	-7.77469	4.75501e-10	3.17808e-08	12.8095
LILRA5	1.10072	0.218579	7.76805	4.86687e-10	3.223e-08	12.7868
PYCARD	-0.678699	3.99375	-7.75072	5.17127e-10	3.40377e-08	12.7274
MRPS9	-0.674477	1.17199	-7.73509	5.46211e-10	3.5349e-08	12.6739
DLGAP1-AS2	1.11561	-2.63335	7.73492	5.46523e-10	3.5349e-08	12.6733
ABCA1	1.09304	-1.82131	7.73479	5.46789e-10	3.5349e-08	12.6729
TSEN34	0.768163	2.801	7.73476	5.46844e-10	3.5349e-08	12.6728
ESYT1	-0.696423	3.7472	-7.72761	5.60702e-10	3.60297e-08	12.6483
ADCY4	0.901833	0.540899	7.71616	5.83636e-10	3.70634e-08	12.6091
CLEC4E	1.06631	2.75366	7.6937	6.31422e-10	3.97484e-08	12.5321
LECT2	-1.71992	-4.44852	-7.67962	6.63369e-10	4.16384e-08	12.4838
CAMK1	-0.914992	0.952648	-7.66215	7.05269e-10	4.40132e-08	12.4239
ATXN1	0.647846	0.578766	7.65658	7.19176e-10	4.47522e-08	12.4048
DCPS	-0.696776	1.01606	-7.65549	7.21917e-10	4.4794e-08	12.401
RP11-111K18.2	1.46136	-3.75022	7.63195	7.84048e-10	4.80979e-08	12.3203
CDK14	0.852024	-1.38825	7.62018	8.17119e-10	4.9836e-08	12.2798
LINC00550	-0.942027	-5.05047	-7.61942	8.19285e-10	4.9836e-08	12.2772
CLIC3	-1.28737	-1.09865	-7.6011	8.73679e-10	5.29959e-08	12.2144
DNAJC17	-0.655067	-0.594813	-7.59199	9.02067e-10	5.4565e-08	12.1831
SLC8A1	0.856622	-2.05206	7.57743	9.49374e-10	5.72666e-08	12.1331
S1PR3	0.79208	-2.26629	7.56716	9.84237e-10	5.92046e-08	12.0978
PLD4	-0.800616	-2.43432	-7.56259	1.00018e-09	5.99968e-08	12.0821
AK021804	-0.754896	-5.03877	-7.55889	1.01323e-09	6.0612e-08	12.0694
CCDC107	-0.812756	1.6385	-7.55281	1.03513e-09	6.17513e-08	12.0485
TNFAIP2	-0.693348	0.911448	-7.54674	1.05742e-09	6.27263e-08	12.0276
TST	0.93841	1.86118	7.54462	1.06531e-09	6.28591e-08	12.0203
TMEM138	0.877665	0.701635	7.52988	1.12196e-09	6.54124e-08	11.9697
GOLGA8A	-1.01892	2.39805	-7.52944	1.12369e-09	6.54124e-08	11.9682
SH3GL3	-0.684964	-4.28985	-7.52728	1.13224e-09	6.57335e-08	11.9607
CKLF	0.658756	3.34532	7.51957	1.16334e-09	6.73589e-08	11.9342
SNX9	-0.672898	0.632309	-7.51134	1.19746e-09	6.89445e-08	11.9059
SRCIN1	-0.707119	-5.03379	-7.51067	1.20028e-09	6.89445e-08	11.9036
ZNF467	1.04914	2.07814	7.50957	1.20493e-09	6.90282e-08	11.8999
CCR7	-1.27603	1.81893	-7.4948	1.26915e-09	7.17582e-08	11.8491
NIPSNAP1	-0.672127	-0.25391	-7.48833	1.29835e-09	7.25318e-08	11.8268
RAB36	1.07166	-0.812261	7.48261	1.32471e-09	7.35554e-08	11.8071
RP3-368A4.6	0.899547	1.28406	7.47381	1.36635e-09	7.54806e-08	11.7769
SLC26A8	1.684	0.273845	7.4716	1.37703e-09	7.58766e-08	11.7693
SERTAD3	1.00465	-0.1747	7.45375	1.46624e-09	8.03835e-08	11.7078
HSP90AB1	-0.665682	2.47482	-7.45094	1.4808e-09	8.07727e-08	11.6982
LOC101060609	-1.1068	-3.15651	-7.44576	1.50804e-09	8.18461e-08	11.6803
EVL	-0.724642	1.81673	-7.43645	1.55823e-09	8.39388e-08	11.6483
SF3A2	0.737333	-0.224827	7.4347	1.56786e-09	8.42484e-08	11.6423
RABGGTB	-0.692468	1.32113	-7.41782	1.66379e-09	8.91816e-08	11.5842
PPFIA1	0.674447	-0.89032	7.41602	1.67438e-09	8.95279e-08	11.578
CD27	-1.06429	2.32545	-7.41522	1.67909e-09	8.95586e-08	11.5752
VSIG4	1.90125	-1.06644	7.41236	1.69609e-09	9.00218e-08	11.5654
PCNX	0.777545	-0.041198	7.4115	1.7012e-09	9.0072e-08	11.5624
MCCC1	-0.686264	1.18049	-7.40803	1.7221e-09	9.09563e-08	11.5505
TSPAN3	-0.712358	-1.60044	-7.39858	1.78036e-09	9.3577e-08	11.5179
ZNF83	-0.754939	1.33074	-7.38977	1.83647e-09	9.62925e-08	11.4876
ACTR3BP2	-1.26161	-4.30209	-7.38473	1.86934e-09	9.77791e-08	11.4702
LOC100505915	-1.06142	-0.832532	-7.38368	1.87626e-09	9.79044e-08	11.4666
ABCD1	0.745829	-0.872909	7.37314	1.9472e-09	1.01119e-07	11.4303
LOC100272216	-0.796739	0.171933	-7.35663	2.06371e-09	1.06658e-07	11.3735
SLC25A40	0.650458	-0.787707	7.33962	2.1912e-09	1.11648e-07	11.3148
CARD16	1.03827	-1.45871	7.33195	2.25115e-09	1.14433e-07	11.2884
DKFZP434L187	-0.942097	-3.50392	-7.3242	2.31352e-09	1.16501e-07	11.2617
AMN1	0.902365	1.04981	7.32382	2.31657e-09	1.16501e-07	11.2604
WDFY3	0.957799	-0.00230263	7.32356	2.31873e-09	1.16501e-07	11.2595
C12orf42	-0.831784	-2.35462	-7.30989	2.43311e-09	1.20698e-07	11.2124
CHIC2	0.761878	1.38172	7.30977	2.43417e-09	1.20698e-07	11.212
SIPA1L1	0.804519	0.290544	7.30693	2.45867e-09	1.21558e-07	11.2022
INSC	1.88005	-1.37528	7.30198	2.50192e-09	1.22852e-07	11.1851
ZNF521	-1.00256	-3.46163	-7.28596	2.64727e-09	1.28142e-07	11.1299
IL1R1	1.30037	-0.705237	7.28434	2.6624e-09	1.28406e-07	11.1243
CCS	-0.670226	0.122416	-7.28063	2.69742e-09	1.29806e-07	11.1115
MUL1	0.644733	0.842492	7.26899	2.81049e-09	1.34055e-07	11.0714
PDK3	0.693588	0.976382	7.26075	2.89332e-09	1.369e-07	11.0429
FAR2	0.968555	-0.39003	7.25813	2.9201e-09	1.37561e-07	11.0339
UBE3D	-0.923431	-3.45527	-7.25694	2.93238e-09	1.37746e-07	11.0298
DNAJC3-AS1	1.06117	-1.76168	7.25464	2.95626e-09	1.38567e-07	11.0219
C9orf38	-1.5109	-2.88309	-7.25271	2.97644e-09	1.39211e-07	11.0152
ZYG11B	0.652183	0.620799	7.24702	3.03676e-09	1.41295e-07	10.9956
RCC2	-0.665596	3.30301	-7.24383	3.07121e-09	1.42413e-07	10.9846
RPS5	-0.692807	4.63437	-7.24054	3.10703e-09	1.43766e-07	10.9732
ZNF200	0.720948	0.47568	7.22284	3.30717e-09	1.52376e-07	10.9122
C15orf37	0.847197	1.2045	7.2205	3.33461e-09	1.53314e-07	10.9041
LINC00926	-1.29515	1.73627	-7.2176	3.36886e-09	1.54561e-07	10.8941
AATK	0.839186	-0.32949	7.21601	3.38779e-09	1.55101e-07	10.8886
PIK3CG	0.746719	0.342324	7.21425	3.40885e-09	1.55735e-07	10.8826
EDEM1	-0.657751	2.68572	-7.21326	3.42086e-09	1.55955e-07	10.8791
LEF1	-0.742402	0.557033	-7.21133	3.44422e-09	1.56362e-07	10.8725
LIX1	-1.20752	-3.4665	-7.20445	3.52879e-09	1.59618e-07	10.8487
LOC100130744	1.06739	-4.42952	7.20046	3.57887e-09	1.60889e-07	10.835
HINT2	0.675406	0.491574	7.19969	3.58852e-09	1.60889e-07	10.8323
ARHGAP26	0.6928	0.708982	7.19351	3.6676e-09	1.63757e-07	10.811
FAM133A	-0.855218	-4.57595	-7.19021	3.7106e-09	1.64991e-07	10.7996
IRAK3	0.932889	1.49942	7.18964	3.7181e-09	1.64991e-07	10.7976
CD40	-0.664952	-1.15748	-7.18076	3.8364e-09	1.692e-07	10.767
LCK	-0.847204	2.30094	-7.1779	3.87527e-09	1.70567e-07	10.7571
ANKRD22	1.71125	-0.796775	7.17585	3.90344e-09	1.71111e-07	10.7501
DOHH	-0.655666	-1.26387	-7.1734	3.93736e-09	1.71902e-07	10.7416
NME8	1.09161	1.6319	7.15827	4.15339e-09	1.80314e-07	10.6894
LOC100289061	0.967731	-0.797877	7.15816	4.155e-09	1.80314e-07	10.689
LOC388692	-0.736668	-2.10597	-7.15149	4.25399e-09	1.8424e-07	10.6659
P2RX5	-1.02223	2.48877	-7.14949	4.28402e-09	1.85171e-07	10.6591
GNRHR2	-0.826911	-0.523715	-7.14101	4.41427e-09	1.89289e-07	10.6298
SAP30	0.699965	-2.18449	7.13835	4.45582e-09	1.90019e-07	10.6206
KCNE3	1.02539	-0.339189	7.13824	4.45762e-09	1.90019e-07	10.6202
ORMDL3	-0.849642	1.08399	-7.13014	4.58696e-09	1.94385e-07	10.5922
MXD3	0.648371	-0.0278867	7.1289	4.607e-09	1.9459e-07	10.588
MPPED2	-1.18085	-4.41459	-7.12733	4.63265e-09	1.9459e-07	10.5826
KCNN4	-0.811057	-0.583521	-7.12465	4.67674e-09	1.95889e-07	10.5733
S100A12	0.791445	4.72384	7.1232	4.7007e-09	1.96513e-07	10.5683
UHRF1BP1L	0.807958	-1.4817	7.11073	4.91235e-09	2.04178e-07	10.5252
FAT3	-0.740511	-5.09134	-7.09536	5.18619e-09	2.14736e-07	10.4722
DCXR	0.648194	1.83145	7.0915	5.25738e-09	2.17268e-07	10.4588
PLSCR1	0.692146	-0.422299	7.07959	5.48327e-09	2.24887e-07	10.4177
BTBD19	0.697247	-2.2745	7.07313	5.60978e-09	2.29641e-07	10.3954
ACOX2	1.04006	-3.19313	7.07065	5.65925e-09	2.30793e-07	10.3868
F8	0.683112	-1.09047	7.05943	5.88795e-09	2.37326e-07	10.3481
LOC284889	-0.660048	2.14262	-7.05904	5.89617e-09	2.37326e-07	10.3467
ZNF438	0.977064	-0.213376	7.05649	5.94953e-09	2.38738e-07	10.3379
RNF175	0.646279	4.15368	7.05408	6.0002e-09	2.39731e-07	10.3296
AREL1	0.6556	-0.704845	7.05136	6.05818e-09	2.41602e-07	10.3202
GRB10	1.47474	-0.817595	7.04984	6.09091e-09	2.42016e-07	10.3149
ICAM2	-0.673069	2.50289	-7.04443	6.20836e-09	2.4587e-07	10.2962
KIF1B	0.906788	0.11825	7.04433	6.21063e-09	2.4587e-07	10.2959
ANKRD50	0.722242	-1.60794	7.04152	6.27261e-09	2.47419e-07	10.2862
NSUN7	0.929429	-1.92299	7.03947	6.31821e-09	2.48765e-07	10.2791
GS1-111G14.1	0.663504	0.0516141	7.03849	6.34003e-09	2.49171e-07	10.2757
APRT	-0.660048	3.02438	-7.0317	6.49395e-09	2.54298e-07	10.2523
RP11-403P17.4	-0.686248	2.98021	-7.0298	6.53776e-09	2.55551e-07	10.2457
LINC00624	-1.21155	-4.70096	-7.02612	6.62323e-09	2.58425e-07	10.233
NFAT5	0.742828	-0.360234	7.02025	6.7621e-09	2.63369e-07	10.2127
ITM2C	-0.896862	0.673206	-7.01908	6.79016e-09	2.6377e-07	10.2087
LOC102724611	-1.12508	-3.80329	-7.01866	6.80025e-09	2.6377e-07	10.2072
SIPA1L2	1.10622	0.394064	7.0183	6.80893e-09	2.6377e-07	10.206
FKBP9	1.1914	0.750118	7.01506	6.88729e-09	2.65854e-07	10.1948
SUSD1	0.700444	1.2601	7.01017	7.00721e-09	2.69522e-07	10.1779
DANCR	-0.74637	1.73468	-7.00642	7.10071e-09	2.71671e-07	10.1649
SIRPD	0.766979	-0.105677	6.99567	7.37568e-09	2.80704e-07	10.1278
ST3GAL4-AS1	1.21209	-0.0666723	6.98859	7.56248e-09	2.86913e-07	10.1033
PRO1804	-1.41486	-4.0758	-6.96721	8.156e-09	3.06097e-07	10.0295
RTDR1	1.06569	-3.07624	6.9634	8.26659e-09	3.09711e-07	10.0163
ZNF593	-0.847222	0.378127	-6.95405	8.54441e-09	3.18467e-07	9.98397
SLC2A3	0.701914	3.33614	6.91789	9.70961e-09	3.56981e-07	9.85898
EXOC8	0.695625	1.49325	6.9127	9.88956e-09	3.62366e-07	9.84103
PIK3C2B	-0.796177	0.843229	-6.91165	9.92633e-09	3.63099e-07	9.8374
RP1-142L7.8	-1.16152	-5.34497	-6.90381	1.02054e-08	3.72678e-07	9.81029
LOC100134937	-0.682351	0.665135	-6.89683	1.04603e-08	3.80704e-07	9.78617
LIN7A	1.02476	0.190831	6.88791	1.07953e-08	3.9027e-07	9.75536
ZNF146	-0.74041	0.149561	-6.88718	1.08233e-08	3.9063e-07	9.75283
MCTP1	0.811796	0.562384	6.88461	1.09222e-08	3.92238e-07	9.74394
MAP2K6	0.887662	-0.260165	6.87651	1.12396e-08	4.00978e-07	9.71593
INTS6	0.650191	-0.374424	6.87486	1.13053e-08	4.0266e-07	9.71023
TLR5	0.99968	1.51736	6.86883	1.1549e-08	4.0999e-07	9.68938
MYH3	-0.86688	-0.980009	-6.86211	1.18266e-08	4.17789e-07	9.66617
GALNT14	1.35725	-0.678413	6.85285	1.22202e-08	4.29593e-07	9.63416
PDZD8	0.742364	0.685562	6.84813	1.24259e-08	4.36115e-07	9.61785
GRAPL	-0.938458	-2.84923	-6.83952	1.28101e-08	4.48145e-07	9.58808
RP11-473I1.9	0.815159	0.296589	6.83818	1.2871e-08	4.49551e-07	9.58344
PLIN3	0.749006	1.02212	6.83615	1.29639e-08	4.52065e-07	9.57642
TCL1A	-1.32246	1.60003	-6.83551	1.29933e-08	4.52364e-07	9.5742
LOC643355	-0.750903	-5.20908	-6.83182	1.31639e-08	4.56832e-07	9.56145
KIAA1958	0.807082	-1.7747	6.82003	1.37243e-08	4.73248e-07	9.5207
FLJ35934	-1.16325	-3.14588	-6.814	1.40201e-08	4.8268e-07	9.49985
FGD4	1.00353	-0.065115	6.80846	1.42978e-08	4.90681e-07	9.48068
AC092620.2	0.756807	2.27836	6.80357	1.45471e-08	4.96092e-07	9.46379
GATS	0.714224	-0.121217	6.8025	1.46024e-08	4.97192e-07	9.46008
BCL10	0.874834	-1.05016	6.77421	1.61388e-08	5.44684e-07	9.3623
SNORD89	1.11823	0.109543	6.77405	1.61481e-08	5.44684e-07	9.36174
RP11-288H12.4	0.819551	0.805245	6.77101	1.63226e-08	5.48859e-07	9.35124
ARG1	1.59348	-1.22259	6.7674	1.65324e-08	5.55051e-07	9.33876
AL833181	-0.882078	0.715648	-6.74777	1.77213e-08	5.93129e-07	9.27089
SLC37A3	1.03172	0.966931	6.74443	1.79317e-08	5.98324e-07	9.25935
GNB4	0.694058	0.0175418	6.73105	1.88011e-08	6.23488e-07	9.21308
CD163	0.957944	1.10409	6.7294	1.8911e-08	6.26174e-07	9.20739
SFN	0.795378	-2.46741	6.72637	1.91153e-08	6.31972e-07	9.19689
MSRB2	0.870905	-0.355207	6.69588	2.12922e-08	6.92317e-07	9.09149
RP11-357G3.2	-1.12337	-4.86088	-6.69443	2.1402e-08	6.94842e-07	9.08647
MAP3K1	0.654138	1.50781	6.69082	2.16765e-08	7.027e-07	9.07401
GADL1	-1.46577	-3.92026	-6.69011	2.17313e-08	7.03424e-07	9.07155
SNX11	0.651345	2.15725	6.68523	2.21098e-08	7.12481e-07	9.05467
RP11-285F7.2	-0.767893	1.87618	-6.68276	2.23035e-08	7.141e-07	9.04615
LOC100271840	-0.785431	-5.12859	-6.68225	2.23438e-08	7.141e-07	9.04439
SCRN1	-0.711432	0.0575665	-6.68015	2.25103e-08	7.16442e-07	9.03713
TBCC	0.684363	0.989715	6.67178	2.31869e-08	7.36236e-07	9.00819
ELMO1	0.856071	1.19867	6.66972	2.33564e-08	7.4053e-07	9.00108
FAM98C	0.678011	-0.417633	6.66095	2.40925e-08	7.62752e-07	8.97076
WWC2	-1.16982	-4.44775	-6.65848	2.43046e-08	7.66437e-07	8.9622
SCMH1	-0.904909	-1.13954	-6.65835	2.43151e-08	7.66437e-07	8.96178
VMP1	0.872317	0.762939	6.65506	2.46003e-08	7.73177e-07	8.95038
TAF3	-0.650863	0.137305	-6.65352	2.4734e-08	7.75952e-07	8.94508
LOC100049716	0.746972	0.241619	6.65282	2.47956e-08	7.75952e-07	8.94265
ABHD4	0.768808	-0.297892	6.65146	2.49155e-08	7.78565e-07	8.93794
LOC100507073	-1.35132	-4.3949	-6.64375	2.56041e-08	7.97779e-07	8.9113
AVEN	0.676855	-0.799495	6.63843	2.60907e-08	8.08288e-07	8.89291
ZAK	0.653955	-0.748247	6.63303	2.65936e-08	8.20348e-07	8.87426
ASPH	0.982178	-1.61686	6.62731	2.71379e-08	8.34761e-07	8.85446
LINC00883	-1.12419	-4.1998	-6.62353	2.75032e-08	8.44796e-07	8.8414
RP11-476D10.1	1.59379	-2.45909	6.61103	2.87462e-08	8.76426e-07	8.79821
KCNJ15	1.06141	1.93244	6.61066	2.87838e-08	8.76426e-07	8.79694
RP11-732A19.1	-0.900561	-0.654674	-6.59392	3.05399e-08	9.21089e-07	8.73908
CD22	-0.966253	-0.307122	-6.58783	3.12049e-08	9.37228e-07	8.71804
MMP9	1.51625	2.72316	6.57299	3.28866e-08	9.83645e-07	8.66677
LOC101929497	-0.806755	-5.16342	-6.56747	3.35353e-08	1.00166e-06	8.64768
BHLHB9	0.922574	-1.51454	6.56581	3.37327e-08	1.00617e-06	8.64195
BCL2A1	1.11945	3.36649	6.55219	3.53978e-08	1.05006e-06	8.59489
ARID3A	0.754661	0.0561786	6.54948	3.57392e-08	1.05873e-06	8.58551
SPDYE2	-0.769241	0.701715	-6.54465	3.6355e-08	1.07309e-06	8.56882
IL23A	-0.951391	-0.894032	-6.54266	3.66107e-08	1.07718e-06	8.56198
LINC00116	-0.738037	0.778658	-6.53768	3.72615e-08	1.09336e-06	8.54477
TUBGCP5	-0.720013	-0.804524	-6.53251	3.79493e-08	1.10903e-06	8.5269
LOC100129550	0.65105	2.75178	6.50766	4.14353e-08	1.19958e-06	8.44107
BC022892	-1.12611	-1.74115	-6.50187	4.22928e-08	1.22276e-06	8.42107
IL2RB	-0.726779	2.0827	-6.48057	4.56015e-08	1.30622e-06	8.3475
RP11-456P18.2	1.27475	-1.18546	6.47469	4.65597e-08	1.32143e-06	8.3272
RP11-134L10.1	0.852987	-0.497775	6.47059	4.72397e-08	1.33548e-06	8.31304
PHTF1	0.772538	-0.510763	6.45961	4.911e-08	1.38114e-06	8.27512
CPEB4	0.854525	-0.466692	6.42881	5.4761e-08	1.52037e-06	8.16877
ZNF419	-0.660473	0.278108	-6.42855	5.4811e-08	1.52037e-06	8.16788
ZNF230	0.83202	-0.645876	6.42676	5.51592e-08	1.52356e-06	8.1617
FIS1	-0.806369	3.33025	-6.42597	5.53137e-08	1.52481e-06	8.15896
SPRY3	0.944691	-2.07852	6.42581	5.53453e-08	1.52481e-06	8.15841
MTFMT	0.68303	0.443386	6.42116	5.6262e-08	1.54613e-06	8.14237
DOK2	-0.665655	2.15056	-6.41431	5.76408e-08	1.57603e-06	8.11873
LOC441666	-0.678696	-5.08639	-6.40787	5.89687e-08	1.60625e-06	8.09649
KB-431C1.4	0.78326	2.52598	6.39597	6.15016e-08	1.67104e-06	8.05543
ZNF320	-0.687907	-0.117921	-6.38869	6.31047e-08	1.70603e-06	8.03031
TOPORS	0.812545	1.17512	6.38412	6.41335e-08	1.72318e-06	8.01452
LRG1	0.941939	2.48262	6.3767	6.58375e-08	1.75978e-06	7.98892
HOXB-AS1	-0.804832	-0.904778	-6.37474	6.6295e-08	1.768e-06	7.98216
METTL20	0.695868	-2.41436	6.37436	6.63829e-08	1.76817e-06	7.98087
MAN1C1	-0.728027	-0.656973	-6.37203	6.69335e-08	1.77846e-06	7.97281
C1orf226	1.0409	-3.77077	6.36494	6.86307e-08	1.80803e-06	7.94836
LOC285819	0.710796	0.14358	6.36432	6.87824e-08	1.80982e-06	7.94621
RP11-2E11.9	-0.799458	-3.33837	-6.36034	6.97552e-08	1.82875e-06	7.9325
ARMC12	0.747481	-2.67035	6.35657	7.06909e-08	1.84881e-06	7.91949
LETM2	0.842589	-1.15846	6.35542	7.09782e-08	1.85408e-06	7.91553
LINC00662	-0.756498	-1.91806	-6.34741	7.3016e-08	1.89588e-06	7.8879
PPIL1	-0.869784	-0.0777288	-6.34295	7.41762e-08	1.92014e-06	7.87251
RP11-155O18.6	-0.907826	-3.43242	-6.33895	7.52317e-08	1.94397e-06	7.85872
CLEC5A	1.15233	0.0132967	6.33804	7.54751e-08	1.94573e-06	7.85557
MLC1	-1.00811	-0.495228	-6.33427	7.64882e-08	1.96483e-06	7.84255
CISH	-0.718121	1.24349	-6.32752	7.83318e-08	2.00505e-06	7.8193
ARID5A	0.645513	1.52959	6.31683	8.13494e-08	2.07006e-06	7.78241
CDCA5	0.980807	-2.1491	6.30497	8.48281e-08	2.14597e-06	7.74154
FXYD1	0.85474	-2.04058	6.30255	8.55576e-08	2.16003e-06	7.73319
TMEM120A	0.763071	1.93377	6.30246	8.55832e-08	2.16003e-06	7.73289
CD79A	-0.997583	1.09554	-6.29525	8.77914e-08	2.20292e-06	7.70803
ABLIM1	-0.717616	3.20229	-6.29105	8.91039e-08	2.22554e-06	7.69355
PNPLA1	1.25089	-2.68932	6.28488	9.10679e-08	2.26492e-06	7.67227
BACH2	-0.914748	-0.172737	-6.28478	9.10989e-08	2.26492e-06	7.67194
RP11-1275H24.2	0.748864	-1.20204	6.28335	9.15608e-08	2.27379e-06	7.667
MAP3K15	-1.01423	-1.80472	-6.28009	9.26198e-08	2.29382e-06	7.65578
ENGASE	-0.707418	1.63017	-6.27989	9.2685e-08	2.29382e-06	7.65509
CD59	0.65235	1.10248	6.27585	9.40189e-08	2.32418e-06	7.64115
RICTOR	0.766114	0.918756	6.27419	9.45713e-08	2.33251e-06	7.63543
SSB	-0.808073	2.24163	-6.25896	9.97956e-08	2.44189e-06	7.58296
HIST1H4H	1.20418	-1.15215	6.24652	1.04279e-07	2.54297e-06	7.54008
RP11-744D14.2	-0.700906	-5.21763	-6.23207	1.09736e-07	2.66405e-06	7.49032
APAF1	0.645863	-0.386002	6.23078	1.10237e-07	2.67321e-06	7.48587
NUP62CL	-0.734316	-3.91105	-6.2214	1.13949e-07	2.75091e-06	7.45356
LPAR4	-1.71399	-3.50302	-6.21833	1.15191e-07	2.77162e-06	7.44298
ZNF790-AS1	-0.837681	-2.74634	-6.21534	1.1641e-07	2.78855e-06	7.43271
ZNF439	-1.36229	-0.0259644	-6.215	1.16552e-07	2.78888e-06	7.43152
ARHGAP24	0.765845	-1.37929	6.21206	1.17765e-07	2.81479e-06	7.42142
DTX1	-0.680517	-1.25245	-6.20626	1.20202e-07	2.85727e-06	7.40144
RP11-399O19.9	0.671145	-1.00402	6.20093	1.22487e-07	2.89214e-06	7.38306
C7orf73	0.970592	-0.0666097	6.20066	1.22604e-07	2.89214e-06	7.38213
LOC100129917	-1.16098	-3.07829	-6.19886	1.23384e-07	2.90519e-06	7.37595
OSBPL6	0.864835	-4.06316	6.19308	1.25926e-07	2.94485e-06	7.35605
PRTG	-0.657826	-4.7399	-6.17307	1.35136e-07	3.13989e-06	7.28719
VPS8	0.672091	-1.49966	6.17163	1.35824e-07	3.15249e-06	7.28224
KCNE1	1.00513	-2.73445	6.17043	1.36402e-07	3.16251e-06	7.2781
SPTLC3	-0.668424	-4.14722	-6.16626	1.38425e-07	3.20598e-06	7.26374
LOC100505549	-0.681386	0.283133	-6.16365	1.39704e-07	3.22784e-06	7.25476
GLIS2	1.1036	-2.36772	6.16342	1.39816e-07	3.22784e-06	7.25399
FAM126B	0.885643	0.952817	6.15674	1.4315e-07	3.28521e-06	7.231
C1QC	1.2034	-3.28854	6.14646	1.48435e-07	3.37834e-06	7.19564
STXBP5	0.734323	0.733421	6.13326	1.55507e-07	3.51882e-06	7.15024
HSDL2	0.749331	-0.109466	6.1316	1.56421e-07	3.53212e-06	7.14453
NDUFB3	0.978797	2.11423	6.12885	1.57947e-07	3.55177e-06	7.13506
ANXA1	0.778136	-0.296963	6.11642	1.65025e-07	3.68415e-06	7.09231
KCNH7	0.756643	-2.76035	6.11057	1.68462e-07	3.74424e-06	7.0722
TCN2	0.796064	-1.07432	6.1098	1.68921e-07	3.74552e-06	7.06955
CASP5	1.24261	0.58828	6.10507	1.7176e-07	3.78764e-06	7.0533
CYP4F2	0.829809	0.645502	6.09785	1.7619e-07	3.8708e-06	7.02847
CCDC126	0.693225	-0.376374	6.09715	1.76625e-07	3.87519e-06	7.02606
RAB43	0.881031	-1.00305	6.07931	1.88085e-07	4.09346e-06	6.96476
MPZL2	0.964186	-1.29664	6.07405	1.916e-07	4.15742e-06	6.94671
IL7R	-0.711302	3.31353	-6.06823	1.95571e-07	4.22664e-06	6.92671
ZAP70	-0.759666	0.841479	-6.06573	1.97302e-07	4.2598e-06	6.91812
PLEKHA1	-0.753293	0.358853	-6.04466	2.12506e-07	4.52045e-06	6.84574
HHAT	-0.783468	-1.55464	-6.04403	2.12971e-07	4.5259e-06	6.84361
TMEM38A	0.848219	-1.50602	6.0426	2.14047e-07	4.5443e-06	6.8387
FLJ37786	-1.1945	-5.12708	-6.04166	2.14762e-07	4.55502e-06	6.83545
RP11-1024P17.1	0.765866	-1.38582	6.04132	2.15014e-07	4.55589e-06	6.83431
RP4-680D5.8	-1.23651	-1.24821	-6.04074	2.15453e-07	4.55628e-06	6.83232
FCHO2	0.680888	0.252527	6.03517	2.19724e-07	4.63303e-06	6.81318
HPSE	0.712796	1.06708	6.033	2.21413e-07	4.66409e-06	6.80572
CCPG1	0.771395	1.42347	6.02351	2.28937e-07	4.80856e-06	6.77314
EPHX2	-0.927222	-0.384216	-6.02084	2.31095e-07	4.8445e-06	6.76399
LOC100288152	-1.02684	-0.316445	-6.01968	2.32042e-07	4.85494e-06	6.76001
NR1D2	-0.827767	0.900675	-6.01093	2.39299e-07	4.98752e-06	6.72999
QSOX1	0.867489	-0.839647	6.0103	2.39831e-07	4.99379e-06	6.72783
LRRC37BP1	-1.2486	-3.73737	-6.00528	2.44106e-07	5.06332e-06	6.71061
STRBP	-0.718763	-0.720053	-6.00341	2.45716e-07	5.08698e-06	6.7042
NQO2	0.875825	1.89471	6.00161	2.47281e-07	5.10961e-06	6.69801
PRO2852	1.00618	0.278788	5.99988	2.48794e-07	5.13598e-06	6.69206
GGH	0.790644	-1.5428	5.99922	2.4937e-07	5.14295e-06	6.68981
NT5DC4	1.07823	-3.12089	5.99791	2.50521e-07	5.14557e-06	6.68532
CC2D2B	0.824607	-1.67972	5.9979	2.50529e-07	5.14557e-06	6.68529
GAB2	0.699563	2.27014	5.99766	2.50744e-07	5.14557e-06	6.68446
ABHD5	0.727253	0.619582	5.99076	2.5691e-07	5.25344e-06	6.66078
SOX8	-0.924955	-2.47212	-5.98595	2.61294e-07	5.32798e-06	6.64429
FPR2	0.894596	1.88839	5.98195	2.64997e-07	5.38321e-06	6.63057
KIAA0226L	0.705574	2.66515	5.97607	2.70531e-07	5.46244e-06	6.61043
ASGR1	-0.759772	1.06964	-5.97594	2.70663e-07	5.46244e-06	6.60996
PGLYRP1	1.01046	1.68605	5.97341	2.73074e-07	5.49868e-06	6.60131
TWIST1	-1.0011	-3.68506	-5.97326	2.7322e-07	5.49868e-06	6.60079
TANC2	0.753828	-2.89218	5.97113	2.75274e-07	5.53193e-06	6.59349
TGFBR3	1.12543	-0.243948	5.96385	2.82418e-07	5.65228e-06	6.56852
KIF3C	0.756535	-0.999671	5.96268	2.83583e-07	5.66666e-06	6.56451
ZNF594	-0.761034	-3.12455	-5.9626	2.8366e-07	5.66666e-06	6.56425
DKFZp667F0711	1.06122	-1.13442	5.96084	2.85423e-07	5.68092e-06	6.55821
GABRB2	-0.876926	-4.91209	-5.9586	2.87676e-07	5.71526e-06	6.55055
RBMXL1	0.725063	1.18713	5.9388	3.08421e-07	6.08829e-06	6.4827
FRY-AS1	1.25168	-3.9281	5.93119	3.16793e-07	6.23012e-06	6.4566
EXOC6	0.757126	-1.06242	5.93001	3.18106e-07	6.23401e-06	6.45257
NELL2	-1.11628	2.0209	-5.9297	3.18447e-07	6.23506e-06	6.45153
CASC1	1.03003	-1.55062	5.92458	3.24232e-07	6.32544e-06	6.43399
LOC731424	1.21379	-1.23265	5.92239	3.26739e-07	6.36246e-06	6.42648
ACP5	-0.829703	-0.91351	-5.9177	3.32173e-07	6.42931e-06	6.41041
EMR3	0.652913	2.8769	5.91441	3.36039e-07	6.49147e-06	6.39914
CLDN9	0.672583	-1.4182	5.91365	3.36938e-07	6.50302e-06	6.39654
C1QTNF1-AS1	-0.852665	-4.32703	-5.90802	3.43665e-07	6.62105e-06	6.37728
GPR97	0.926983	1.74814	5.89331	3.61896e-07	6.9108e-06	6.32692
DRC1	1.20026	-3.3677	5.8863	3.70917e-07	7.0706e-06	6.30294
LRRC4	0.71816	1.49524	5.88604	3.71249e-07	7.07072e-06	6.30206
NUDT1	-0.671678	0.315422	-5.8854	3.72097e-07	7.08063e-06	6.29984
PEG3-AS1	-0.98105	-3.31773	-5.87654	3.83851e-07	7.23437e-06	6.26955
ACSL4	0.706228	-0.419487	5.8745	3.86607e-07	7.27997e-06	6.26258
RP11-749H17.2	-0.755269	-3.97446	-5.87422	3.86991e-07	7.28087e-06	6.26162
PPCDC	0.662075	2.59515	5.87137	3.90888e-07	7.34781e-06	6.25185
APBA2	-0.772508	1.20021	-5.86746	3.96289e-07	7.40269e-06	6.23849
LOC100288893	-0.874539	0.604096	-5.86496	3.99779e-07	7.45669e-06	6.22995
ACKR4	-1.06093	-4.14842	-5.86224	4.03614e-07	7.50881e-06	6.22065
FGF20	-0.866231	-4.39007	-5.86	4.06798e-07	7.55508e-06	6.213
OR2B6	1.19165	-3.99646	5.85841	4.0908e-07	7.58444e-06	6.20755
SLC22A14	0.761378	-2.89258	5.8581	4.09521e-07	7.58612e-06	6.2065
G0S2	0.713332	-0.90872	5.85687	4.11297e-07	7.6125e-06	6.20229
HGF	0.682213	-2.47758	5.85279	4.1723e-07	7.70258e-06	6.18834
CTD-2033C11.1	0.883238	-2.15489	5.84509	4.28658e-07	7.89337e-06	6.16202
SLC29A1	-0.918313	-1.50957	-5.8428	4.32125e-07	7.93695e-06	6.15417
RP4-647C14.3	0.753856	-0.28214	5.83994	4.36485e-07	8.00346e-06	6.1444
DDIT4L	1.12177	-4.64365	5.83452	4.44855e-07	8.14314e-06	6.1259
LMNB1	0.691754	2.12562	5.83048	4.51214e-07	8.23064e-06	6.11208
LINC00862	1.14988	-2.77431	5.83028	4.51536e-07	8.23064e-06	6.11138
LINC00276	-0.889932	-4.48749	-5.82934	4.53024e-07	8.25083e-06	6.10818
GPR160	0.828581	1.39957	5.81973	4.68557e-07	8.48378e-06	6.07535
SKAP1	-0.704084	1.96697	-5.81809	4.71264e-07	8.52567e-06	6.06974
CATIP-AS1	0.844091	-0.631937	5.81482	4.76694e-07	8.58134e-06	6.05859
BANK1	-0.85515	-0.0319813	-5.8148	4.76719e-07	8.58134e-06	6.05854
HCN3	-0.726365	-1.70643	-5.80748	4.89127e-07	8.73932e-06	6.03352
C7orf34	0.819327	-3.06804	5.80481	4.93717e-07	8.80885e-06	6.02442
DPY19L3	0.663718	1.82764	5.79972	5.02625e-07	8.94358e-06	6.00701
SNX29	-1.01505	-0.584773	-5.79577	5.09629e-07	9.05333e-06	5.99354
CYSTM1	0.6523	3.8622	5.7917	5.16955e-07	9.13849e-06	5.97964
MME	0.831259	3.29328	5.77797	5.42441e-07	9.48834e-06	5.93279
HAPLN3	-0.774985	0.436381	-5.7759	5.4638e-07	9.54953e-06	5.92575
CENPJ	-0.692548	-1.14634	-5.77322	5.51537e-07	9.62063e-06	5.9166
ACYP1	-0.692625	0.598361	-5.7731	5.51781e-07	9.62063e-06	5.91617
NCEH1	0.755095	-1.73054	5.7691	5.59559e-07	9.72783e-06	5.90255
LOC285147	0.673202	0.707526	5.76228	5.73089e-07	9.92025e-06	5.87929
ZNF114	-0.868673	-4.95573	-5.75595	5.85942e-07	1.01266e-05	5.8577
AF198444	-0.877461	-4.40729	-5.75546	5.86941e-07	1.01357e-05	5.85604
FOSL2	0.6863	0.561709	5.73365	6.33541e-07	1.08453e-05	5.78168
UGT2B28	-1.18725	-3.25435	-5.72355	6.56334e-07	1.1189e-05	5.74728
DOCK3	-0.749885	-2.04948	-5.72222	6.5939e-07	1.12214e-05	5.74276
TPST1	1.33824	0.0634368	5.72045	6.63487e-07	1.12689e-05	5.73673
HTRA1	1.49184	-2.05778	5.71771	6.69884e-07	1.13614e-05	5.7274
C9orf66	0.809162	-2.30305	5.71767	6.69986e-07	1.13614e-05	5.72725
SPAG6	0.858377	-4.61077	5.70863	6.91522e-07	1.16598e-05	5.69646
RP4-758J24.5	0.711509	-0.71863	5.70505	7.00232e-07	1.17821e-05	5.68428
SPON1	-0.702209	-3.41804	-5.70177	7.08322e-07	1.18997e-05	5.6731
FHOD3	-0.753377	-3.66991	-5.69552	7.23966e-07	1.21249e-05	5.65185
POTEM	-0.953161	-1.43096	-5.69179	7.33479e-07	1.22652e-05	5.63915
C9orf72	0.970773	-0.587198	5.68718	7.45397e-07	1.24549e-05	5.62346
AGBL3	-0.766177	-4.15139	-5.68535	7.50168e-07	1.25153e-05	5.61726
OPLAH	0.659961	-2.42836	5.68451	7.52386e-07	1.25427e-05	5.61438
RRM2B	0.815305	1.92141	5.66874	7.95018e-07	1.31421e-05	5.56076
LDLRAP1	-0.65429	2.15681	-5.6673	7.99053e-07	1.31987e-05	5.55584
SEMA3C	0.770231	-1.8473	5.65896	8.22678e-07	1.34861e-05	5.52749
PIK3R6	-0.784531	-0.179241	-5.65406	8.36876e-07	1.36981e-05	5.51085
LOC102723526	0.864815	-2.28492	5.6489	8.52105e-07	1.39158e-05	5.4933
SOX9	-0.752237	-4.80376	-5.64314	8.69429e-07	1.4156e-05	5.47373
HIST1H1T	0.66963	-3.45625	5.63917	8.81564e-07	1.43213e-05	5.46025
STS	0.738032	-2.03598	5.63688	8.88658e-07	1.44149e-05	5.45245
ZC3H8	-0.670057	-0.665512	-5.63125	9.06288e-07	1.46899e-05	5.43334
ZNF776	0.690853	0.512746	5.62876	9.14198e-07	1.47892e-05	5.42489
ATP8B2	-0.674938	1.04332	-5.62504	9.26147e-07	1.49558e-05	5.41226
LOC494150	-0.652969	-1.91892	-5.62429	9.28569e-07	1.49837e-05	5.40972
SNORD114-3	-0.746709	-5.02226	-5.62158	9.37413e-07	1.51039e-05	5.4005
MSRA	0.697004	-0.759985	5.61432	9.61463e-07	1.54389e-05	5.37587
PDZK1IP1	-1.28448	3.45853	-5.61423	9.61766e-07	1.54389e-05	5.37556
LRRN1	1.40469	-1.75585	5.60727	9.85426e-07	1.57603e-05	5.35193
TAF4B	-0.778142	-1.71933	-5.60632	9.88702e-07	1.57984e-05	5.3487
DHRSX	0.695343	-0.779203	5.59745	1.01977e-06	1.62137e-05	5.31861
NAG18	-1.11004	-4.39578	-5.59573	1.02592e-06	1.62876e-05	5.31277
VNN3	0.780903	0.762373	5.59472	1.02954e-06	1.63331e-05	5.30934
ZNF793	-0.727568	-2.18082	-5.59364	1.03342e-06	1.63707e-05	5.30568
INHBB	0.659095	-2.58818	5.59096	1.04312e-06	1.65123e-05	5.2966
SLC22A1	1.15416	-0.869744	5.5894	1.04879e-06	1.65657e-05	5.29133
SLIRP	0.746316	0.61743	5.58651	1.05944e-06	1.67096e-05	5.2815
SHC4	-0.657981	-4.70559	-5.57756	1.09303e-06	1.71643e-05	5.25116
LOC101927988	-1.2728	-4.9824	-5.56807	1.1298e-06	1.76903e-05	5.21899
EPHB4	0.723508	-0.0509987	5.56274	1.15099e-06	1.79443e-05	5.20093
BEX2	-1.14153	-0.759313	-5.55881	1.16685e-06	1.81133e-05	5.18762
ZC3H12D	-0.798391	2.22992	-5.55692	1.17454e-06	1.82196e-05	5.18124
ROPN1L	0.858105	0.723927	5.54838	1.21003e-06	1.87165e-05	5.1523
PAQR6	0.870992	-0.13784	5.54657	1.21769e-06	1.88216e-05	5.14616
NOG	-1.35868	1.22792	-5.54505	1.22412e-06	1.89075e-05	5.14104
CCDC147	0.705895	-2.06809	5.52744	1.30155e-06	1.99612e-05	5.08143
COL5A3	-1.24129	-2.83351	-5.52007	1.33538e-06	2.04364e-05	5.0565
LOC730202	-0.663217	-3.38874	-5.51071	1.3796e-06	2.10094e-05	5.02483
SEMA4B	0.649065	1.30558	5.50944	1.38571e-06	2.10828e-05	5.02054
SLC22A15	0.79327	0.711951	5.50358	1.41426e-06	2.14317e-05	5.00072
SIGLEC8	-0.784894	-3.2588	-5.50062	1.42891e-06	2.16234e-05	4.99071
GAS6-AS1	-1.27352	-1.71848	-5.48714	1.4975e-06	2.24869e-05	4.94515
CWF19L1	0.826089	-1.67819	5.47358	1.56978e-06	2.34763e-05	4.89935
MIR4313	-0.831358	-3.86772	-5.46904	1.59472e-06	2.38163e-05	4.88404
TM6SF1	0.653833	1.95376	5.46668	1.60788e-06	2.39797e-05	4.87606
LOC101927603	0.816081	-0.577513	5.46043	1.64317e-06	2.44538e-05	4.85496
LINC00592	-0.976811	-4.52836	-5.45454	1.67712e-06	2.48753e-05	4.8351
FREM3	-1.13982	-2.69018	-5.45254	1.6888e-06	2.49801e-05	4.82836
DPP4	-0.741089	-0.333905	-5.45019	1.70265e-06	2.50823e-05	4.82042
LOC101927121	-1.36393	-2.08671	-5.4488	1.7109e-06	2.5138e-05	4.81573
SLC38A5	-1.09368	-1.75527	-5.43737	1.78013e-06	2.59413e-05	4.7772
ARL16	-0.66708	-0.0511952	-5.43209	1.8131e-06	2.63686e-05	4.75937
TMEM88	0.854218	0.284647	5.4304	1.82377e-06	2.64864e-05	4.75368
MTERF3	-0.657105	0.853942	-5.43018	1.82516e-06	2.64864e-05	4.75294
REPS2	0.825638	1.28339	5.42984	1.82732e-06	2.64864e-05	4.75179
LRRC25	0.65724	1.74705	5.42479	1.85959e-06	2.68822e-05	4.73479
SLC18A2	0.68183	-2.03876	5.42317	1.87008e-06	2.69977e-05	4.72932
FCRL3	-0.873618	0.650599	-5.41221	1.94254e-06	2.78951e-05	4.69241
KIAA0125	-0.868956	-0.840138	-5.41137	1.94823e-06	2.79583e-05	4.68956
IMPDH1	0.730948	1.06934	5.40756	1.97412e-06	2.82549e-05	4.67675
LOC100129447	-0.884953	-3.39751	-5.40368	2.00088e-06	2.85113e-05	4.66367
TNFAIP6	0.976419	2.16189	5.40363	2.00125e-06	2.85113e-05	4.66349
GYPC	-0.770975	4.9419	-5.39781	2.042e-06	2.90154e-05	4.64392
VASP	0.658011	0.471528	5.39725	2.04597e-06	2.90527e-05	4.64204
AMIGO1	-0.795283	0.841107	-5.39642	2.05189e-06	2.90986e-05	4.63923
RP11-803D5.4	-0.774167	-1.27421	-5.38052	2.16812e-06	3.05868e-05	4.58573
LOC283075	0.789163	-4.085	5.37301	2.22526e-06	3.13113e-05	4.56048
ST6GALNAC2	0.688147	3.47592	5.36658	2.27539e-06	3.19501e-05	4.53886
DDHD2	-0.772138	1.03972	-5.35812	2.34302e-06	3.27342e-05	4.51043
LINC00545	0.699789	-4.20954	5.35578	2.36207e-06	3.29366e-05	4.50257
LIN54	0.820615	-2.14809	5.35034	2.40694e-06	3.34976e-05	4.4843
TSPAN13	-0.898563	1.84971	-5.34999	2.4099e-06	3.35172e-05	4.48311
SAMSN1	0.706337	-0.708811	5.34609	2.44265e-06	3.3951e-05	4.47001
LOC145474	0.924021	-0.00144277	5.34176	2.47951e-06	3.4353e-05	4.45547
PLAC8L1	0.808658	-1.78892	5.33195	2.56506e-06	3.52229e-05	4.42255
ABCG1	0.797854	0.795977	5.3303	2.57974e-06	3.53795e-05	4.41702
OSM	0.687981	-1.79035	5.32666	2.61245e-06	3.57827e-05	4.40479
ABCB4	-1.0211	-2.09966	-5.30496	2.81589e-06	3.81351e-05	4.33203
RELL1	0.670479	0.178655	5.29817	2.88273e-06	3.89186e-05	4.30927
LOC202181	-0.757154	-1.31086	-5.2971	2.89339e-06	3.90382e-05	4.30569
PFKFB2	0.815058	-1.91723	5.29622	2.90223e-06	3.91196e-05	4.30272
PTPRJ	0.703263	0.627314	5.29614	2.90303e-06	3.91196e-05	4.30246
LOC100996902	-0.871897	-4.40259	-5.29503	2.9142e-06	3.91969e-05	4.29873
BC041025	-0.833521	0.590737	-5.28527	3.01404e-06	4.04142e-05	4.26606
CCDC17	0.934448	0.0506261	5.28484	3.01857e-06	4.04335e-05	4.2646
JUP	-0.90717	-1.79684	-5.26519	3.23032e-06	4.29421e-05	4.19884
GLOD5	-0.865455	-4.04442	-5.26235	3.26214e-06	4.32588e-05	4.18933
CALHM2	0.717352	0.490994	5.25604	3.33389e-06	4.40484e-05	4.16823
LY6G6C	0.668574	-3.29163	5.24359	3.48015e-06	4.57298e-05	4.12659
CKAP4	0.647836	0.600298	5.23908	3.53462e-06	4.64173e-05	4.11154
SLC17A6	-0.695688	-4.85308	-5.23367	3.60116e-06	4.70629e-05	4.09345
AP001462.6	-0.728968	-2.08836	-5.22695	3.68555e-06	4.79919e-05	4.07099
C11orf80	-0.685813	-2.16031	-5.20852	3.92694e-06	5.07083e-05	4.00949
TSHZ3	0.742787	0.688881	5.20749	3.94086e-06	5.08275e-05	4.00606
RP11-400N9.1	-0.804634	-4.40197	-5.19684	4.08797e-06	5.24126e-05	3.97053
CD28	-0.820528	-1.67402	-5.19549	4.10708e-06	5.25954e-05	3.96601
CLEC1A	0.819855	-1.25091	5.19299	4.14244e-06	5.28919e-05	3.9577
FXYD7	-0.788365	-1.91713	-5.19206	4.15576e-06	5.30306e-05	3.95459
TXNDC8	0.679856	-4.5709	5.18745	4.22222e-06	5.36259e-05	3.93921
KREMEN1	0.695881	-2.10464	5.18577	4.24667e-06	5.38417e-05	3.93362
TGFA	0.764495	-1.56504	5.1845	4.26515e-06	5.40444e-05	3.92941
SPOCK1	0.75365	-2.84525	5.17797	4.3621e-06	5.51856e-05	3.90763
SPRNP1	-0.930847	-3.95768	-5.17775	4.36541e-06	5.51856e-05	3.90689
DSC2	1.23343	-1.32303	5.17227	4.44828e-06	5.60695e-05	3.88867
LOC100506497	-0.672417	-4.33359	-5.1717	4.45712e-06	5.61483e-05	3.88674
IDO1	-1.14988	-1.28112	-5.16404	4.57591e-06	5.73777e-05	3.86126
IPO11	-1.11822	-3.91446	-5.16226	4.60396e-06	5.75961e-05	3.85533
TRAF1	-0.696398	-0.202086	-5.15356	4.74357e-06	5.91716e-05	3.82639
ACTR3C	0.920214	-3.04854	5.14599	4.86853e-06	6.04519e-05	3.8012
COX16	0.861822	0.593356	5.14577	4.87215e-06	6.04621e-05	3.80048
FGF9	-0.847561	-3.86198	-5.14543	4.8779e-06	6.04716e-05	3.79934
ITGB1BP2	-0.677552	-4.01503	-5.14439	4.89527e-06	6.05755e-05	3.79589
SLCO4C1	0.765339	0.0870562	5.14074	4.95699e-06	6.11645e-05	3.78375
RP11-44F14.8	1.14677	0.0889402	5.13799	5.00407e-06	6.15699e-05	3.7746
SLC7A11	0.745193	-3.49186	5.13672	5.02591e-06	6.17685e-05	3.77038
CREB5	0.745028	2.83859	5.13016	5.14025e-06	6.29237e-05	3.74859
BCL7A	-0.783955	-1.87935	-5.12759	5.18572e-06	6.33886e-05	3.74005
GNGT1	-0.857771	-4.78762	-5.12637	5.20753e-06	6.35677e-05	3.73599
FLJ32955	-0.919991	-5.23707	-5.10951	5.51728e-06	6.68963e-05	3.68003
ZNF30	-0.820108	-0.95143	-5.10019	5.69637e-06	6.8798e-05	3.64909
NDST3	-0.758346	-4.86435	-5.09846	5.73019e-06	6.90909e-05	3.64336
LOC100133985	0.803274	-3.98078	5.09553	5.78808e-06	6.97112e-05	3.63363
BRCA1	0.645849	-1.85813	5.0927	5.84436e-06	7.02719e-05	3.62426
PSENEN	0.695929	-0.457752	5.0922	5.85438e-06	7.03533e-05	3.6226
DPPA4	-0.671487	-4.06771	-5.08342	6.03308e-06	7.21018e-05	3.59348
LINC01094	0.950595	-1.39139	5.07928	6.11907e-06	7.30075e-05	3.57978
KRBOX1-AS1	-0.75999	-4.8364	-5.07838	6.13813e-06	7.31944e-05	3.57677
C2orf80	-0.912373	-4.78775	-5.07761	6.15425e-06	7.32811e-05	3.57423
ANXA3	1.07834	2.87543	5.0762	6.18403e-06	7.3499e-05	3.56956
MS4A1	-0.950476	1.62961	-5.06626	6.39795e-06	7.53796e-05	3.53663
ATP7B	0.786852	-2.655	5.05985	6.53956e-06	7.67557e-05	3.51544
NOC3L	-0.706892	0.380278	-5.05503	6.6484e-06	7.76543e-05	3.49946
KLHL13	-1.07839	-4.25115	-5.05337	6.68605e-06	7.80519e-05	3.494
KBTBD7	0.748887	0.553414	5.05139	6.7316e-06	7.84568e-05	3.48743
SCN9A	0.924339	-3.83547	5.05078	6.74563e-06	7.85781e-05	3.48541
FBN2	0.670792	-3.16545	5.04855	6.79723e-06	7.90092e-05	3.47804
LOC101927699	-0.720386	-0.703748	-5.04809	6.80779e-06	7.90894e-05	3.47653
ZNF23	-0.794913	0.301639	-5.04506	6.87865e-06	7.98374e-05	3.46651
EFCAB12	0.865849	-0.969087	5.04297	6.92811e-06	8.02041e-05	3.45958
TSPAN2	0.726747	0.370408	5.04077	6.98031e-06	8.0661e-05	3.45231
UBASH3A	-0.671821	0.577	-5.04039	6.98933e-06	8.07221e-05	3.45106
LINC00540	-0.978492	-2.35116	-5.03762	7.05579e-06	8.13465e-05	3.4419
LINC01270	1.40441	-0.271615	5.03751	7.05842e-06	8.13465e-05	3.44154
RPL22L1	1.08806	-0.0835892	5.02924	7.26055e-06	8.32771e-05	3.41422
AC005224.2	-0.837194	-2.23637	-5.02284	7.42094e-06	8.48471e-05	3.39308
GCM1	0.86458	-0.968269	5.02263	7.42632e-06	8.48638e-05	3.39238
MAN1B1-AS1	0.662105	-0.988828	5.01883	7.5232e-06	8.58803e-05	3.37983
IL1RAP	0.704635	0.505473	5.01682	7.57488e-06	8.64247e-05	3.37321
GUK1	-0.782016	3.91161	-5.01555	7.60775e-06	8.6754e-05	3.36902
PASK	-0.654132	-0.629993	-5.01298	7.67492e-06	8.74279e-05	3.36052
ZNF566	-1.00258	-3.42161	-5.01034	7.74419e-06	8.81705e-05	3.35182
RP11-475A13.2	-0.712627	-5.46626	-5.002	7.96755e-06	9.02864e-05	3.32431
LOC158434	-0.841453	-5.08009	-5.00156	7.97952e-06	9.03747e-05	3.32286
RP11-506E9.3	0.889231	-4.11256	4.99419	8.18264e-06	9.23853e-05	3.29855
PRSS33	-1.80057	1.18785	-4.9934	8.20465e-06	9.25856e-05	3.29595
LOC101927550	-0.859183	-2.77061	-4.98288	8.50411e-06	9.55169e-05	3.26127
TENM2	-0.829387	-4.69601	-4.97373	8.77323e-06	9.82846e-05	3.23114
GFI1	-0.669642	0.594444	-4.968	8.94588e-06	9.98075e-05	3.21229
LOC152225	-1.02996	-3.34495	-4.96309	9.09672e-06	0.000101176	3.19612
TNAP	-0.881262	-3.8694	-4.96257	9.11271e-06	0.000101302	3.19442
HIST1H3I	-0.761041	-3.34399	-4.94561	9.654e-06	0.000106825	3.13863
CFD	1.15473	2.443	4.93586	9.97924e-06	0.000110087	3.1066
VCPKMT	0.650248	0.192238	4.93451	1.00249e-05	0.000110422	3.10218
EBF1	-0.916162	-1.66017	-4.93377	1.00502e-05	0.000110644	3.09975
PIGW	-0.94797	-2.61181	-4.93316	1.00711e-05	0.000110818	3.09774
PRC1	0.679569	-2.3913	4.93039	1.01663e-05	0.000111526	3.08864
LOC100294362	-0.827183	-4.70813	-4.92885	1.02195e-05	0.000111883	3.0836
RP1-102H19.8	-0.970771	-3.27021	-4.92672	1.02938e-05	0.000112581	3.0766
BLVRB	-0.854137	4.07828	-4.91397	1.07491e-05	0.000116678	3.03476
ESF1	-0.799259	-1.66283	-4.91285	1.07901e-05	0.000117064	3.03108
AC079305.10	0.923098	-3.81952	4.91085	1.08635e-05	0.000117742	3.02453
LOC101928461	0.873565	-3.45847	4.90671	1.10173e-05	0.000119171	3.01095
CKB	-0.757803	-1.33308	-4.9027	1.1168e-05	0.0001205	2.99782
LINC00173	0.662987	1.10823	4.90222	1.11864e-05	0.000120609	2.99623
KANK3	-0.652859	-0.65131	-4.90214	1.11893e-05	0.000120609	2.99598
CBR3	-1.04639	0.0840277	-4.90194	1.1197e-05	0.000120632	2.99531
RP11-394I13.2	0.981016	-0.842992	4.89845	1.13305e-05	0.000121767	2.98386
TPPP3	-0.897536	-0.0993492	-4.89332	1.15291e-05	0.000123718	2.96707
ABCC2	0.676811	-1.19188	4.89033	1.16467e-05	0.000124814	2.95727
GRHL2	-1.00613	-3.66261	-4.88983	1.16662e-05	0.00012488	2.95565
LOC100505812	0.721103	0.65118	4.88938	1.16842e-05	0.000124927	2.95416
PTGS2	0.782648	0.504057	4.88482	1.18661e-05	0.000126519	2.93923
LY96	0.843642	3.18179	4.88126	1.20099e-05	0.000127801	2.92759
PRDM5	0.786151	-3.31163	4.87727	1.21735e-05	0.000129152	2.91452
CTD-2541M15.1	-0.644024	0.400042	-4.87715	1.21786e-05	0.000129152	2.91412
CCDC104	-0.655222	1.14247	-4.87537	1.22519e-05	0.000129802	2.90832
C3orf62	0.776974	-1.7872	4.87041	1.24595e-05	0.000131807	2.89209
TMEM45B	0.914814	0.218715	4.87011	1.24724e-05	0.000131879	2.89109
BEST1	0.743846	0.608172	4.86574	1.2658e-05	0.000133495	2.87682
RP11-502N13.2	0.686865	-3.11642	4.86217	1.28118e-05	0.000134876	2.86515
BLNK	-0.821299	1.21468	-4.85993	1.29096e-05	0.000135774	2.85781
FCRLA	-0.936628	-0.819993	-4.85681	1.30464e-05	0.000137079	2.84763
THBS1	0.705833	-3.0595	4.85592	1.30856e-05	0.000137425	2.84473
LYG2	-0.644424	-2.25077	-4.84893	1.33988e-05	0.00014044	2.82189
LGALS12	-0.954159	-0.483901	-4.83378	1.41031e-05	0.000146828	2.77242
LY6G5C	0.719652	-0.237727	4.83213	1.41816e-05	0.000147433	2.76706
BC045784	-0.812549	-4.78275	-4.82373	1.45896e-05	0.000151456	2.73967
LOC339874	0.73366	-3.3238	4.81978	1.47855e-05	0.000153196	2.7268
SULT1B1	0.859002	1.24258	4.81881	1.4834e-05	0.000153625	2.72363
LOC102546226	-0.656338	-4.81491	-4.81443	1.50551e-05	0.000155692	2.70935
GPR84	1.11104	-1.02279	4.81117	1.52219e-05	0.000157241	2.69871
FAM200A	-0.722782	-2.97068	-4.81069	1.52463e-05	0.000157368	2.69717
DQ592442	-1.49349	-1.76364	-4.80891	1.53384e-05	0.000158093	2.69136
C9orf84	1.09288	-1.68977	4.79918	1.58497e-05	0.000162512	2.6597
ZNF404	-1.25795	-2.68118	-4.79434	1.61105e-05	0.000164718	2.64395
ZNF256	-0.736287	-0.777295	-4.78499	1.66265e-05	0.000169275	2.61353
CTGF	-0.900651	-4.4891	-4.78381	1.66928e-05	0.00016971	2.60969
SNRK-AS1	0.693224	-0.906885	4.78302	1.67368e-05	0.000169918	2.60714
GPR183	-0.68353	2.45551	-4.77991	1.69135e-05	0.00017123	2.59701
RP11-66N11.8	0.916956	-2.34075	4.77671	1.70969e-05	0.000172925	2.58661
GUSBP1	-0.953435	-4.45491	-4.77635	1.71173e-05	0.000173051	2.58546
IGHD	-0.889029	-0.260633	-4.77381	1.72641e-05	0.000174209	2.57722
IGHV5-78	-1.12711	-2.69203	-4.77361	1.72757e-05	0.000174227	2.57657
LOC200772	-1.02612	-0.580639	-4.77351	1.72819e-05	0.000174227	2.57622
ZNF850	-0.957647	-3.16349	-4.76695	1.76679e-05	0.000177704	2.55491
BCAT1	0.941532	-1.44857	4.76316	1.78946e-05	0.000179484	2.54261
OK/SW-CL.36	0.909315	-2.23166	4.76089	1.80316e-05	0.000180524	2.53525
LRFN5	-0.84381	-4.46371	-4.75815	1.81983e-05	0.000181941	2.52637
LOC101927809	-0.719775	-1.9872	-4.75483	1.84027e-05	0.00018373	2.5156
C2orf76	0.676034	0.0949506	4.74936	1.87448e-05	0.000186973	2.49783
CST8	-0.64681	-3.69372	-4.74803	1.88282e-05	0.00018752	2.49355
GNAZ	-1.06288	2.08184	-4.74733	1.8873e-05	0.000187819	2.49126
SCRG1	0.686791	-3.36628	4.74267	1.91711e-05	0.000190436	2.47614
PRL	1.31415	-4.04612	4.73766	1.94962e-05	0.000192684	2.45992
LHFPL2	0.714301	1.26866	4.73494	1.96751e-05	0.000194195	2.45111
GHET1	-0.75247	-4.7729	-4.72924	2.00555e-05	0.000197589	2.43265
TCN1	1.00511	0.498259	4.71456	2.10685e-05	0.00020579	2.38513
C12orf75	0.646032	-0.0837807	4.70062	2.20762e-05	0.000213897	2.34009
BC043356	1.01307	-2.40724	4.69715	2.23345e-05	0.000215436	2.32888
CLDN8	-0.887003	-5.16701	-4.69695	2.23497e-05	0.000215486	2.32822
LOC102725116	-0.64505	-5.23429	-4.69547	2.24611e-05	0.000216271	2.32343
TPD52	-0.746501	-0.870329	-4.69203	2.27211e-05	0.000218194	2.31233
RP11-373D23.2	0.780545	-0.0591869	4.68498	2.32643e-05	0.000223014	2.28957
RILPL1	0.729342	0.0160818	4.68447	2.33034e-05	0.000223191	2.28795
HMP19	1.13088	-4.58531	4.68056	2.36104e-05	0.000225832	2.27533
LA16c-83F12.6	-0.801572	-4.47112	-4.67972	2.36771e-05	0.00022627	2.27261
RP11-395I6.3	-1.23899	-1.25498	-4.67832	2.37887e-05	0.000227136	2.26808
STK32B	0.91315	-2.72804	4.67777	2.3832e-05	0.000227449	2.26633
LY6E	-0.734501	1.16658	-4.67739	2.38624e-05	0.000227538	2.2651
KIAA1257	0.702546	-3.0352	4.67644	2.39385e-05	0.000227863	2.26203
TRIB2	-0.692285	0.696257	-4.66952	2.44995e-05	0.00023208	2.23971
GPR17	0.778194	-4.34239	4.66185	2.51354e-05	0.000237378	2.21502
ZNF711	-0.888548	-3.443	-4.66088	2.52176e-05	0.000237947	2.21188
ZNF818P	0.822743	-2.84527	4.66071	2.52315e-05	0.000237973	2.21135
RP11-216L13.19	-0.845547	-2.44025	-4.65758	2.54974e-05	0.000240214	2.20124
IGHM	-0.696583	0.55753	-4.65594	2.56371e-05	0.000241169	2.19598
UQCRQ	0.712865	1.22679	4.6487	2.6265e-05	0.000246008	2.17267
C1orf145	-0.654542	-3.8103	-4.64169	2.68871e-05	0.000250858	2.15012
LOC401220	-0.944195	-4.41102	-4.62846	2.81007e-05	0.000260754	2.1076
ANKRD20A11P	-0.986367	-0.340101	-4.62402	2.85206e-05	0.000263937	2.09332
GTF2I	-0.789554	-3.36796	-4.61425	2.94642e-05	0.000270524	2.06198
FLT3	0.89554	-1.18548	4.60856	3.00287e-05	0.000274608	2.04371
LOC100505841	-0.671133	-4.08103	-4.60581	3.03047e-05	0.000276431	2.0349
NHSL2	0.820287	-0.68192	4.59082	3.18557e-05	0.000288031	1.98685
LOC101928988	0.863805	-0.424316	4.58931	3.20155e-05	0.000289355	1.98204
LOC101927018	-0.694277	-3.11942	-4.58423	3.25613e-05	0.000293553	1.96577
LINC01215	-0.749837	1.19472	-4.58115	3.28965e-05	0.000296082	1.95591
LA16c-380H5.5	0.65903	-0.965603	4.57955	3.30722e-05	0.000297416	1.95078
LOC102723479	-1.19255	-2.6935	-4.57843	3.31958e-05	0.00029828	1.94719
ZNF675	-0.707831	0.940486	-4.57602	3.34622e-05	0.000300175	1.9395
HIST1H1D	-0.779961	0.155832	-4.57481	3.35978e-05	0.000301018	1.93561
TRPM6	0.661659	-0.704155	4.56599	3.45968e-05	0.000309074	1.90741
AX746627	-0.962551	-3.69573	-4.56486	3.47268e-05	0.000309596	1.90381
DIP2C	-0.718014	-2.16753	-4.56246	3.50046e-05	0.000311687	1.89614
CTD-2313J17.5	0.726103	-0.786012	4.55852	3.5466e-05	0.000315324	1.88354
CARNS1	-0.790507	-0.774589	-4.5486	3.66533e-05	0.000324899	1.85186
ITPKB-IT1	0.670165	-1.61021	4.54695	3.68535e-05	0.000326406	1.84662
TFAP4	0.683375	-2.84817	4.54425	3.71853e-05	0.000328942	1.838
TFDP1	0.768824	0.353897	4.54423	3.71881e-05	0.000328942	1.83793
FFAR2	0.699023	1.18228	4.54303	3.73365e-05	0.000329874	1.8341
TCL1B	-0.806245	-2.45624	-4.54209	3.74533e-05	0.000330501	1.8311
LINC01393	-0.914973	-3.81072	-4.52527	3.96006e-05	0.000346066	1.77748
ACN9	0.658167	-0.904097	4.5224	3.99782e-05	0.000348802	1.76835
FAM20A	0.900435	-3.32162	4.52067	4.02083e-05	0.000350528	1.76283
CCR3	-0.858376	1.79798	-4.51641	4.07783e-05	0.000354223	1.7493
FOXO4	-0.678799	2.65018	-4.51595	4.08407e-05	0.000354613	1.74783
IL18R1	0.971719	1.75273	4.51288	4.12584e-05	0.000357238	1.73805
HOXA2	0.771464	-1.97079	4.50217	4.27466e-05	0.000368049	1.70398
CA4	0.788592	0.583238	4.50174	4.2807e-05	0.00036829	1.70262
AY940074	-0.651968	-0.443498	-4.50147	4.28451e-05	0.000368471	1.70177
ZCCHC18	-0.7208	-1.58267	-4.50045	4.29895e-05	0.000369567	1.69853
PIWIL1	-0.765189	-4.89871	-4.49747	4.3415e-05	0.000372485	1.68907
LOC102724487	-0.698214	-4.67958	-4.49474	4.38095e-05	0.000375423	1.68037
LOC100506047	0.658611	-2.1052	4.48014	4.59729e-05	0.000391136	1.63405
SOX30	-0.645184	-4.99477	-4.48005	4.59863e-05	0.000391136	1.63377
C12orf57	-0.734426	1.30467	-4.47341	4.70058e-05	0.0003984	1.6127
OR52K3P	0.926981	1.17161	4.47107	4.73695e-05	0.000401325	1.60529
FCRL1	-0.816942	0.0100356	-4.46437	4.84289e-05	0.000408861	1.58404
CADM1	0.755248	-3.00153	4.45913	4.92729e-05	0.000415015	1.56745
MEST	-0.693693	-1.52861	-4.45539	4.98839e-05	0.000418696	1.55561
LOC101930114	0.757071	-1.54789	4.45087	5.06329e-05	0.00042307	1.54129
NUDT13	-0.741809	-2.16672	-4.44587	5.14722e-05	0.00042854	1.5255
CNTNAP3	1.62957	-2.68406	4.44153	5.22131e-05	0.000433541	1.51178
ITGA1	0.727989	-3.83159	4.44058	5.23765e-05	0.000434398	1.50878
LOC101930097	0.740772	-0.50706	4.43996	5.24836e-05	0.000435119	1.50681
CXorf58	-0.822975	-4.26372	-4.43695	5.30067e-05	0.000438952	1.49729
GZMK	-0.786082	2.80819	-4.43671	5.3048e-05	0.000439098	1.49654
GPR19	0.654949	-1.46165	4.4341	5.35064e-05	0.000442414	1.48828
LOC101927069	-0.646441	0.0184669	-4.41984	5.6074e-05	0.000460828	1.44328
IPMK	0.66617	-0.702386	4.41604	5.67789e-05	0.000465561	1.43128
LOC645984	0.905322	-0.424584	4.41335	5.72824e-05	0.000469512	1.42281
ZNF257	-0.850571	-4.34453	-4.40879	5.81479e-05	0.000474809	1.40841
ENAM	-0.657831	-4.18988	-4.40806	5.82865e-05	0.000475403	1.40613
PLA2G4A	0.666723	-1.16585	4.405	5.88741e-05	0.000479654	1.3965
USF1	0.731634	-2.16702	4.40431	5.9008e-05	0.000480383	1.39432
ZNF608	1.00502	-3.31406	4.401	5.96535e-05	0.000484737	1.38388
LINC00328	-1.10898	-4.0822	-4.39767	6.03091e-05	0.00048877	1.37339
SPNS3	-0.694024	-1.13792	-4.39739	6.03638e-05	0.00048903	1.37252
PF4	-0.722474	3.92985	-4.39215	6.141e-05	0.000496207	1.35603
C21orf91-OT1	0.679672	-2.65757	4.38562	6.27389e-05	0.000505624	1.33549
MAOA	1.39663	-3.38283	4.38344	6.31894e-05	0.000508876	1.32862
RP11-379H18.1	-0.80447	-2.73902	-4.38313	6.32526e-05	0.000509195	1.32766
FCER2	-0.681497	-0.912222	-4.38154	6.35832e-05	0.000511476	1.32266
CTB-181H17.1	-0.718149	-3.23908	-4.37757	6.44157e-05	0.000517213	1.31018
VANGL2	-1.16362	-3.66151	-4.3774	6.44526e-05	0.000517317	1.30963
SUN3	-0.818397	-2.86708	-4.36419	6.73007e-05	0.000536597	1.26815
TRAV8-3	-0.680021	-2.59593	-4.3633	6.74968e-05	0.000537567	1.26536
ZEB1-AS1	0.678646	-1.09482	4.362	6.77837e-05	0.000539058	1.26129
LOC100130458	-1.19107	-3.57478	-4.35937	6.83702e-05	0.000542329	1.25303
RP11-135A1.2	-0.94203	-3.7315	-4.35901	6.84503e-05	0.000542623	1.25191
LOC101929007	0.953733	-2.48886	4.35214	7.00038e-05	0.000552655	1.23038
ECHDC3	1.20696	0.254742	4.35139	7.01765e-05	0.000553614	1.22802
ASPRV1	0.832318	0.601795	4.34927	7.06655e-05	0.000556458	1.22136
TCRBV15S1	-0.775974	-1.5244	-4.34021	7.27874e-05	0.000571298	1.193
KCNE1L	0.726149	-2.64679	4.33626	7.37325e-05	0.000576834	1.18063
BC045789	-0.91022	-2.51159	-4.3337	7.43512e-05	0.000580626	1.17262
LOC255177	-0.678339	-4.77976	-4.33356	7.43858e-05	0.000580686	1.17217
FLJ38379	-0.732901	-4.4691	-4.32996	7.52631e-05	0.000586478	1.16093
RP11-248J18.2	-0.757157	-4.39831	-4.32403	7.6735e-05	0.00059559	1.14236
CILP	1.06889	-3.0898	4.32254	7.71088e-05	0.000597207	1.13771
DHRS9	0.751622	1.79091	4.31467	7.91116e-05	0.0006101	1.11313
ANKRD30B	-0.655123	-4.43677	-4.30497	8.16515e-05	0.000627676	1.08285
AMDHD1	0.936262	-1.6734	4.30142	8.25998e-05	0.000633168	1.07179
KIF4A	0.836654	-3.79951	4.29544	8.42226e-05	0.000644011	1.05315
ERV3-2	0.800718	2.38544	4.29225	8.51006e-05	0.000650009	1.04321
LOC102724782	0.684595	-1.08903	4.27992	8.85816e-05	0.000671415	1.00481
LOC101927648	-0.718443	-1.90039	-4.27726	8.93509e-05	0.0006763	0.996528
LBX2-AS1	0.730145	-1.40718	4.27635	8.96144e-05	0.00067782	0.993708
PRSS35	-0.669026	-5.09713	-4.27472	9.00901e-05	0.000680943	0.988637
KCNH8	-1.20746	-2.95696	-4.26232	9.37916e-05	0.000704984	0.95008
CD247	-0.653203	2.18184	-4.26099	9.41985e-05	0.000707305	0.945936
RP11-111M22.4	-0.899278	-1.81702	-4.24966	9.7722e-05	0.000731479	0.91078
GPR82	-0.675154	-3.7118	-4.24943	9.77958e-05	0.000731779	0.910057
GS1-279B7.1	0.700121	-2.92819	4.24843	9.81134e-05	0.000733395	0.906954
TBC1D30	0.65335	-3.21933	4.23188	0.000103512	0.000767917	0.85569
ZFP14	-1.05602	-2.5156	-4.22759	0.000104959	0.000777059	0.842401
RP11-138I18.2	-0.958219	-3.33362	-4.21587	0.000109012	0.00080324	0.806156
LINC00323	-1.01082	-4.46505	-4.2158	0.000109038	0.00080324	0.805929
AMFR	0.795778	-1.63339	4.21207	0.000110361	0.000811223	0.794393
SLC51A	0.682947	-2.44147	4.2107	0.000110849	0.000814259	0.79017
SIGLEC16	0.72465	-1.28845	4.20981	0.000111166	0.000815208	0.787435
OLIG2	-0.685904	-3.31259	-4.20845	0.000111657	0.000817696	0.783225
TREML1	-0.964055	0.500727	-4.20456	0.000113069	0.000827202	0.771199
LOC101929050	-0.665193	-4.74608	-4.19463	0.000116749	0.00085067	0.740577
FCGR1A	0.814877	1.69481	4.18193	0.000121629	0.000880674	0.70142
MS4A4A	0.815199	-0.794246	4.17638	0.00012382	0.000894075	0.684349
MMP26	-0.651448	-4.70195	-4.17412	0.000124725	0.000899105	0.677393
FNDC3B	0.700003	-4.43654	4.16416	0.000128788	0.000923173	0.64675
LOC101930415	-0.778869	-2.36391	-4.1543	0.000132935	0.000947507	0.616468
HOXC10	-0.721839	-5.01951	-4.1509	0.000134394	0.000955767	0.606032
AMPH	0.703085	-2.50252	4.14293	0.000137881	0.000977352	0.581563
FGF13	1.97242	-1.82765	4.1419	0.000138335	0.000980139	0.578421
AK000798	-0.725827	-4.11156	-4.13378	0.000141988	0.00100188	0.553523
ZNF595	-0.932136	-1.94373	-4.13363	0.000142057	0.00100204	0.553059
MAP3K7CL	-0.829032	1.4552	-4.12078	0.000148029	0.00103539	0.513734
ZNF600	-0.70922	2.04549	-4.12013	0.000148335	0.00103719	0.511762
DUSP13	0.741479	-2.6707	4.10991	0.000153269	0.0010655	0.48052
DCTN1-AS1	-0.962784	-4.25844	-4.10733	0.00015454	0.00107124	0.472635
ESPN	-0.676569	-1.88781	-4.10413	0.00015613	0.00107989	0.462864
C15orf65	0.800191	-3.08255	4.10412	0.000156137	0.00107989	0.462824
HESX1	-0.676243	-3.82694	-4.09229	0.000162152	0.00111473	0.426744
ZNF239	-0.751764	-2.28408	-4.08787	0.000164457	0.00112735	0.413274
TMED6	0.665763	-1.81926	4.08679	0.000165028	0.0011302	0.409964
SRRM5	-0.800573	-3.42714	-4.08068	0.000168274	0.00115097	0.391377
VNN1	0.753004	2.05701	4.07254	0.000172704	0.00117755	0.366589
RP11-539I5.1	-1.01366	-3.94482	-4.07096	0.000173578	0.00118276	0.361774
CCDC64B	0.670784	-2.54643	4.06934	0.000174472	0.00118811	0.356872
EYS	0.727648	-3.41487	4.06851	0.000174939	0.00119091	0.354325
ANG	0.653718	0.558231	4.06286	0.000178114	0.00120911	0.337165
HIST1H4E	0.667612	-3.18361	4.06024	0.000179608	0.00121734	0.329201
PTPN13	-0.792333	-2.98188	-4.05699	0.000181477	0.00122732	0.319325
LINC00566	-0.862119	-4.22015	-4.05687	0.000181544	0.00122739	0.318973
ERVK3-2	1.10047	-1.99537	4.05491	0.000182683	0.00123279	0.313011
BC062763	0.668272	-2.80809	4.0394	0.000191917	0.00128389	0.265997
DAAM2	1.79641	-0.968311	4.03824	0.000192631	0.00128787	0.262457
CYP4F3	0.669429	2.5595	4.00509	0.00021399	0.00140636	0.162252
TMC4	0.784314	-0.923047	3.99766	0.00021908	0.00143463	0.139858
RBM38	-0.925823	3.58177	-3.99553	0.000220562	0.00144298	0.133438
CDKN3	0.780687	-3.64126	3.99136	0.000223494	0.00145864	0.120859
GUSBP2	-0.854339	-2.71433	-3.98169	0.000230433	0.00149896	0.0917473
LOC100505658	-0.759158	-3.07481	-3.97464	0.000235621	0.00152769	0.0705483
LINC00996	-0.684525	-2.31391	-3.97399	0.000236103	0.00153032	0.068605
BSG	-0.676347	2.43931	-3.96757	0.000240941	0.00155517	0.049296
KCNRG	0.648977	-3.35941	3.96374	0.000243868	0.00156984	0.0378059
GJB6	1.25507	-2.87516	3.94407	0.000259462	0.0016506	-0.0211739
NT5E	-0.684411	-2.78999	-3.94247	0.00026077	0.00165649	-0.0259574
APOBEC3C	-0.695299	1.1362	-3.94004	0.00026277	0.00166675	-0.0332253
AASS	-0.677733	-4.09225	-3.92801	0.000272902	0.00172244	-0.0692081
ZNF826P	-0.702191	-4.08874	-3.92624	0.000274422	0.00172975	-0.0744897
KIF27	0.867744	-2.63913	3.92619	0.00027446	0.00172975	-0.0746214
COL9A2	0.658333	-2.335	3.92407	0.000276299	0.00174068	-0.0809743
NOV	0.646721	0.0307359	3.92009	0.000279771	0.00175709	-0.0928449
TENM1	0.744396	-1.4398	3.91694	0.000282554	0.00177046	-0.102257
SEPT7P9	-0.721257	-1.82612	-3.91585	0.000283517	0.00177444	-0.105492
SLC25A39	-0.754489	4.20225	-3.9065	0.000291957	0.00181786	-0.133377
TRIM9	0.724448	-3.94547	3.90095	0.000297078	0.00184544	-0.149902
DPM2	-0.822055	0.467108	-3.89525	0.000302429	0.00187063	-0.166867
GRB14	-0.752886	-3.15275	-3.88271	0.000314536	0.00193447	-0.20416
ZNF649	-0.741163	-3.35048	-3.8824	0.000314838	0.00193559	-0.205072
LOC101593348	0.729482	-3.5678	3.87768	0.00031952	0.00195845	-0.219093
HORMAD1	0.849565	-3.74482	3.87488	0.000322328	0.0019712	-0.227405
LEF1-AS1	-0.853485	-0.171198	-3.87424	0.000322977	0.00197405	-0.229315
FOLR3	1.10347	2.75071	3.86587	0.000331523	0.00201718	-0.254118
SOCS2	-0.694216	-1.52473	-3.86438	0.000333065	0.00202428	-0.258522
GFI1B	-0.659375	-0.569794	-3.85923	0.000338467	0.00205193	-0.273799
LOC100630918	-0.691939	-2.15714	-3.85876	0.000338964	0.00205379	-0.275193
TAS2R10	-0.675074	-4.2389	-3.84554	0.000353222	0.00212473	-0.314305
AC079767.4	-0.929347	-0.512985	-3.84444	0.000354424	0.00213078	-0.31753
AF090939	-0.710539	-3.32465	-3.83553	0.000364397	0.00218276	-0.343863
AMIGO2	-0.653522	-0.274083	-3.83545	0.000364483	0.00218276	-0.344087
KIAA1024	-0.766539	-2.63069	-3.83325	0.000366987	0.00219715	-0.350583
STAP1	-0.726195	-0.506098	-3.81615	0.000387016	0.00229612	-0.400992
DTHD1	-0.666831	-4.70336	-3.81533	0.000387994	0.00230129	-0.403387
C7orf69	-0.683452	-3.79556	-3.81331	0.000390443	0.00231202	-0.409354
FRRS1	-0.692978	-5.36137	-3.80681	0.000398388	0.00235199	-0.428455
IFI6	0.73344	0.534361	3.79927	0.000407813	0.00239718	-0.450625
TPX2	0.678459	-3.09894	3.7826	0.000429394	0.00250297	-0.499499
CORO2B	-0.728329	-3.19239	-3.78034	0.000432414	0.00251718	-0.506141
ZNF563	-0.704942	-3.62366	-3.77658	0.000437462	0.00254146	-0.517138
VSTM1	-0.910272	1.77421	-3.7756	0.000438792	0.00254678	-0.520015
PROM1	-1.0586	-3.99591	-3.76857	0.000448422	0.00259156	-0.54058
UPK1A	0.667942	-4.00486	3.76746	0.00044996	0.00259872	-0.543824
C1QB	0.798493	-2.46428	3.75741	0.000464123	0.00266523	-0.573177
ZNF781	-0.906161	-3.0397	-3.75501	0.000467579	0.00267939	-0.580202
LINC00263	-0.66656	-3.96216	-3.75094	0.00047347	0.0027067	-0.592056
AMOTL2	-0.803427	-4.88925	-3.74636	0.000480197	0.00274082	-0.605414
ASCC2	-0.699412	3.27835	-3.74375	0.00048407	0.00275711	-0.613018
ABCA17P	-0.87922	-2.25108	-3.74248	0.00048597	0.00276575	-0.616727
LOC101927552	0.740327	-2.9769	3.73877	0.000491551	0.00279164	-0.627535
MST1L	-0.764776	-3.93214	-3.7307	0.000503904	0.00284761	-0.651026
LOC100507557	-0.80754	-3.35603	-3.72528	0.000512353	0.00288857	-0.66676
NFE4	0.731772	1.46222	3.72449	0.000513596	0.00289187	-0.669053
ZNF610	-0.741244	-4.61036	-3.72403	0.00051432	0.00289514	-0.670387
GATA1	-0.886816	0.264029	-3.71457	0.000529476	0.00296888	-0.697862
LOC100505564	-0.805017	-1.49612	-3.71258	0.000532721	0.00298244	-0.70364
GGTA1P	-0.806446	0.323257	-3.70897	0.000538649	0.0030094	-0.714107
TC2N	-0.647798	-0.262616	-3.70695	0.00054199	0.00302339	-0.719956
KAZN	0.791311	-1.95649	3.70243	0.00054955	0.00305769	-0.733055
NR4A2	0.705163	-2.46629	3.66828	0.000610006	0.00333915	-0.831701
SLC16A10	-0.738244	-2.93042	-3.6593	0.00062694	0.0034151	-0.857566
ALOX15	-1.10261	-1.97405	-3.65582	0.000633613	0.00344141	-0.867565
CABP5	-0.697783	-2.97886	-3.65527	0.000634684	0.00344636	-0.86916
CD177	1.63568	-0.613771	3.65269	0.000639676	0.00346912	-0.876558
NECAB2	0.826631	0.987037	3.64679	0.000651268	0.00352038	-0.893517
FLJ41455	-0.7629	-4.25438	-3.64476	0.000655304	0.00353616	-0.899348
ZNF485	-0.679546	-4.44505	-3.64009	0.000664673	0.00357869	-0.91275
LOC100287896	-0.726174	-2.62121	-3.63142	0.000682403	0.00365869	-0.937598
LOC286272	-0.838043	-2.90178	-3.62546	0.000694869	0.00371449	-0.954681
CD200	-0.911279	-2.80475	-3.61927	0.000708025	0.00377549	-0.972376
LOXHD1	0.756343	-2.35382	3.61812	0.000710511	0.00378689	-0.975683
CNTNAP2	-0.8499	-3.5657	-3.61562	0.000715916	0.00381007	-0.982832
ZNF132	-0.721061	-2.64799	-3.61503	0.000717181	0.00381493	-0.984498
ZNF682	-0.653786	-2.18481	-3.61471	0.000717884	0.00381773	-0.985421
HBQ1	-0.879518	0.879471	-3.61136	0.000725205	0.00384532	-0.994991
CMTM5	-0.902669	-0.384079	-3.60318	0.000743392	0.00392386	-1.01835
RP11-981G7.6	0.955571	-2.64305	3.59152	0.000770046	0.00404349	-1.05156
NRN1	0.762051	-2.04986	3.56176	0.000842334	0.00436904	-1.1361
RBM11	-0.772947	-3.51685	-3.5544	0.000861193	0.00444856	-1.15695
KIT	0.811585	-1.82506	3.54775	0.000878549	0.00451578	-1.17574
SLC8A1-AS1	0.80419	-0.119379	3.53549	0.000911475	0.00465628	-1.21037
PLEKHG1	-0.832688	-2.4677	-3.53139	0.000922751	0.00470723	-1.22194
SIGLEC5	0.645994	3.49283	3.52349	0.000944849	0.0047996	-1.2442
LYVE1	0.670561	-3.33952	3.52314	0.000945836	0.00480349	-1.24519
LINC01093	1.09806	-3.62176	3.51425	0.000971341	0.00492148	-1.27021
ADAMTS2	0.648364	-3.87755	3.50712	0.000992258	0.00500045	-1.29025
ABCA11P	-0.64845	-2.72053	-3.5017	0.00100843	0.00506791	-1.30545
LINC00494	-0.654131	-0.810526	-3.49813	0.00101923	0.00511387	-1.31546
RNF165	-0.674073	-3.73304	-3.4933	0.00103402	0.00517846	-1.329
ZMAT4	-0.848451	-3.84874	-3.4807	0.00107355	0.00534064	-1.36425
GAGE3	-1.39314	-4.59857	-3.47325	0.00109764	0.00543796	-1.38509
RP11-95O2.1	-0.734831	-3.27581	-3.47152	0.00110328	0.00545717	-1.38991
PGM5	-0.648181	-3.27493	-3.47072	0.0011059	0.0054689	-1.39214
ECRP	0.804054	0.0357341	3.4589	0.00114543	0.00563736	-1.42511
KCNG2	-0.691951	-3.97431	-3.45417	0.00116158	0.00569742	-1.43826
LINC01013	-0.684702	-4.06059	-3.45038	0.00117471	0.0057527	-1.4488
ZNF415	-1.07325	-3.4866	-3.44815	0.00118252	0.00578045	-1.45502
GLDC	0.652081	-4.0397	3.44174	0.00120517	0.00587	-1.47282
TAF1A	-0.677824	-1.93394	-3.43091	0.00124441	0.00602993	-1.50288
SEMG1	0.998685	-2.85763	3.41534	0.00130292	0.00626718	-1.54596
CCL8	-0.878734	-3.18102	-3.40631	0.00133809	0.00641864	-1.57092
HOOK1	-0.6787	-2.65753	-3.39894	0.0013674	0.00654533	-1.59123
LOC102723918	1.17415	-2.22424	3.39766	0.00137257	0.00656428	-1.59476
LINC01424	-0.661356	-4.01819	-3.39374	0.00138848	0.00662426	-1.60555
NPRL3	-0.87213	1.96106	-3.39146	0.00139781	0.00666189	-1.61183
IGLJ3	-0.711407	0.595141	-3.3808	0.00144228	0.0068223	-1.64115
WDFY3-AS2	0.655906	-4.08915	3.37124	0.00148326	0.00698536	-1.66738
CTD-3025N20.3	-0.72643	-2.73444	-3.36115	0.00152777	0.00714398	-1.69505
KL	1.14761	-3.85434	3.35944	0.00153543	0.00717053	-1.69973
TMEM132C	-0.726311	-3.92843	-3.35932	0.00153594	0.00717136	-1.70004
ZNRF3	-0.673728	-4.36986	-3.34414	0.00160561	0.00743045	-1.74153
LINC01300	0.694859	-4.68474	3.33618	0.00164331	0.0075763	-1.76323
NR2E1	0.886913	-4.45034	3.31507	0.00174748	0.00796217	-1.82066
GRAMD1C	0.723987	0.260304	3.31204	0.00176293	0.00802357	-1.82888
HIST1H2AE	0.6645	0.423604	3.30853	0.00178096	0.00808867	-1.83839
FKBP1B	0.689087	0.534101	3.30491	0.00179976	0.00815569	-1.84819
FHIT	-0.674349	0.0688431	-3.26961	0.00199333	0.00886517	-1.94351
SCN3A	-1.17169	-1.35431	-3.26955	0.00199369	0.00886517	-1.94368
METTL7B	1.30166	-4.41845	3.2668	0.00200957	0.0089138	-1.95107
PCDH9	-0.70565	-3.64247	-3.25472	0.00208075	0.00918088	-1.98352
RP11-382B18.4	0.973461	-2.78875	3.25151	0.00210007	0.00925082	-1.99213
SMIM24	-1.04378	1.28275	-3.24932	0.0021133	0.00930053	-1.99799
FOXQ1	0.926065	-3.2917	3.24869	0.00211716	0.00931473	-1.99968
RPH3A	1.00137	0.154105	3.2323	0.00221923	0.0096968	-2.04354
STAM-AS1	-0.725013	-3.47586	-3.22934	0.00223816	0.00975789	-2.05145
BTNL3	-1.83275	-0.951434	-3.22446	0.00226967	0.00987736	-2.06446
PTH2R	0.910684	-4.19665	3.21127	0.00235699	0.0101817	-2.09959
CHRM3-AS2	-0.691401	1.81571	-3.20929	0.0023704	0.0102279	-2.10487
MADCAM1	0.662085	-1.73081	3.19532	0.00246682	0.0105698	-2.14195
LOC285181	0.710117	-2.22073	3.18947	0.0025083	0.0107092	-2.15745
DEPDC7	-0.676789	-3.59626	-3.18656	0.00252921	0.0107836	-2.16517
HRH4	-0.696779	-3.74274	-3.1856	0.00253613	0.010811	-2.16771
HPD	0.920028	-2.9516	3.18352	0.00255117	0.0108687	-2.1732
MXRA7	0.68821	-1.18639	3.16936	0.00265599	0.011236	-2.21061
LINC01252	-0.668936	-4.83356	-3.15668	0.00275326	0.0115826	-2.24401
FCRL5	-0.865539	-3.08972	-3.15665	0.0027535	0.0115826	-2.24409
FAM132B	1.32083	-3.18686	3.15625	0.00275664	0.0115913	-2.24515
LOC101927722	-0.645869	-3.49871	-3.15153	0.00279375	0.0117223	-2.25756
OSBP2	-0.834897	-0.540521	-3.14607	0.00283722	0.0118817	-2.27189
LINC01136	0.670741	-3.23081	3.14432	0.00285134	0.01192	-2.27649
YOD1	0.84173	0.199663	3.14366	0.00285664	0.0119399	-2.27822
LOC100132319	0.709973	-1.18023	3.13408	0.00293501	0.0122015	-2.30332
CNTNAP3P2	1.19625	-2.98833	3.1303	0.00296652	0.0123112	-2.31322
IL7	-0.690528	-4.32514	-3.11561	0.00309189	0.0127291	-2.35159
B3GALT2	-0.897994	-3.18018	-3.11426	0.00310372	0.0127656	-2.35513
CCR9	-0.695697	-3.28075	-3.10729	0.00316513	0.0129763	-2.37328
LINC00824	-0.678227	-3.43269	-3.0925	0.00329931	0.0134248	-2.41173
LINC01352	0.716155	-3.55691	3.0873	0.00334776	0.0135836	-2.42522
CTB-50L17.7	-0.745429	1.49115	-3.08624	0.00335767	0.0136187	-2.42796
ADAM23	-0.755013	-2.99686	-3.07095	0.00350445	0.0140717	-2.46754
LINC01410	0.70831	1.55749	3.06763	0.0035371	0.0141648	-2.47612
C5orf34	-0.661683	-2.43211	-3.06254	0.00358763	0.0143234	-2.48923
LOC389834	-0.722296	-2.97295	-3.05511	0.00366275	0.0145722	-2.50838
FAM118A	-0.783857	0.601711	-3.04555	0.00376149	0.0148885	-2.53296
CYSLTR2	-0.67594	-3.79821	-3.04471	0.00377027	0.0149096	-2.53512
LOC101928635	0.767704	-2.96837	3.04367	0.00378125	0.0149302	-2.5378
RP4-813F11.4	-0.674193	-3.0547	-3.04309	0.00378737	0.01495	-2.5393
KIAA1045	0.667372	-2.5278	3.01876	0.00405177	0.0158149	-2.60159
USP43	-0.863344	-2.95632	-3.01801	0.00406019	0.0158421	-2.6035
ZNF571	-0.828603	-2.58633	-2.98055	0.00450217	0.0172039	-2.69875
LOC200609	-0.654135	-4.08258	-2.96728	0.00466931	0.017728	-2.73231
TDRD9	0.661281	-0.643432	2.87435	0.00601168	0.0216358	-2.96432
RFPL1S	-0.695707	-3.97532	-2.87331	0.00602849	0.0216855	-2.96688
CD40LG	-0.765909	-0.460147	-2.86429	0.00617668	0.0221487	-2.98912
ELOVL4	-0.82706	-2.46004	-2.86049	0.00624009	0.0223354	-2.99847
LILRA6	0.651386	0.685912	2.85319	0.0063637	0.0226766	-3.01642
CCL23	-1.013	-2.05454	-2.83095	0.00675442	0.0237562	-3.0709
CD160	-0.669331	1.27875	-2.82671	0.00683138	0.0239801	-3.08125
SERPINB2	0.669185	-2.03857	2.82006	0.00695369	0.0243345	-3.09746
MMRN1	0.711934	-3.84253	2.81344	0.00707738	0.0246797	-3.11356
ABHD17C	0.69361	-2.87991	2.80354	0.00726626	0.0251842	-3.1376
TMEM56	0.999244	-3.75512	2.78606	0.00761144	0.0260965	-3.17992
RP1-181J22.1	0.720777	-3.2729	2.7718	0.00790406	0.0268854	-3.21429
ZNF204P	-0.758904	-2.23731	-2.74933	0.00838625	0.0281382	-3.26819
ZNF442	-0.754833	-3.77817	-2.72645	0.00890492	0.029396	-3.32273
CEACAM6	1.05939	-1.74818	2.72599	0.00891574	0.029418	-3.32384
BCL2L1	-0.67041	-0.0330563	-2.71261	0.009233	0.0302391	-3.35558
C15orf54	-0.70811	-2.39541	-2.6909	0.00976987	0.0315865	-3.40684
BC044596	-0.887109	-3.36872	-2.67653	0.010141	0.0325242	-3.44062
MIR663AHG	-0.665521	-4.9935	-2.6589	0.010614	0.0337513	-3.48187
HLA-DQA1	-2.83026	-0.617237	-2.64517	0.010996	0.0347265	-3.51384
MGC24103	-0.781743	-2.31958	-2.64096	0.0111157	0.0350533	-3.52362
BTNL8	1.4188	1.57445	2.63149	0.0113896	0.035771	-3.5456
PSORS1C3	0.804525	-4.00866	2.61915	0.0117551	0.0366586	-3.57411
TREML4	0.670095	-1.81523	2.60945	0.0120502	0.0374224	-3.59646
TREML3P	0.646503	-0.555109	2.60582	0.0121625	0.0376955	-3.60483
AC006129.2	-0.695304	-1.13231	-2.6041	0.012216	0.037818	-3.60878
LOC100996756	0.663022	0.889282	2.60235	0.0122706	0.0379546	-3.6128
CTNNAL1	0.688673	-0.565752	2.59714	0.0124345	0.0383683	-3.62476
SERPING1	0.651835	-0.265567	2.58653	0.0127745	0.0391941	-3.64905
OLR1	1.00044	-2.86706	2.58632	0.0127814	0.0392096	-3.64953
LRRC6	0.742787	0.855035	2.57315	0.0132156	0.0402794	-3.67959
IL26	-0.688855	-4.42551	-2.55503	0.0138347	0.0418013	-3.72073
SPP1	0.817777	-2.38027	2.50913	0.0155235	0.0458236	-3.82401
CRISP2	0.907893	-3.54846	2.50813	0.0155622	0.0459127	-3.82623
C2orf40	-0.644589	-2.15933	-2.5034	0.0157469	0.0463588	-3.83679

## Sheet: 24h
Supplementary Table 2 Differently expressed genes in GSE58294
id	logFC	AveExpr	t	P.Value	adj.P.Val	B
BC048132	-1.99183	-4.63316	-13.8314	2.12015e-18	4.59118e-14	31.4198
DRAP1	-1.05771	2.04865	-13.5396	4.82063e-18	5.21953e-14	30.6368
ABHD17A	-1.08706	-0.177074	-12.6067	7.15503e-17	4.42069e-13	28.0557
POM121L9P	-1.91768	-4.01138	-12.5094	9.54028e-17	4.42069e-13	27.7795
TMC6	-1.05056	0.706869	-12.4866	1.02071e-16	4.42069e-13	27.7147
ARL6IP4	-1.05033	2.20016	-11.8309	7.33734e-16	2.64817e-12	25.8174
NUP210	-0.75856	1.3742	-11.6314	1.352e-15	3.92894e-12	25.2283
UBAC2	-0.718236	2.36498	-11.6083	1.45147e-15	3.92894e-12	25.1598
GIPC1	-0.97563	-0.0518027	-11.5693	1.63685e-15	3.93844e-12	25.0438
RP11-6I2.3	1.78785	-0.0567915	11.4211	2.58961e-15	4.89764e-12	24.6011
CARD16	1.49636	-1.20459	11.3986	2.77706e-15	4.89764e-12	24.5336
SLC22A4	1.21559	2.73385	11.3886	2.86459e-15	4.89764e-12	24.5036
MCEMP1	2.02715	2.17444	11.3802	2.94017e-15	4.89764e-12	24.4785
ACSM2A	-1.54349	-4.72333	-11.2844	3.96192e-15	6.12824e-12	24.1904
UBE2S	-1.23429	-1.03304	-11.2007	5.14752e-15	7.4313e-12	23.9375
LOC100996760	-1.82697	-3.19438	-11.1792	5.50724e-15	7.4537e-12	23.8722
RP11-69I8.2	-1.71737	-2.15453	-10.9681	1.07033e-14	1.36342e-11	23.2296
C7orf55	-0.738823	1.24479	-10.6638	2.81766e-14	3.3898e-11	22.2925
RNF166	-1.04296	1.99533	-10.6188	3.25457e-14	3.70935e-11	22.1528
PINX1	-0.794302	-0.516598	-10.5833	3.64736e-14	3.94918e-11	22.0424
FAM102A	-0.980616	-0.240696	-10.5677	3.83459e-14	3.95419e-11	21.9939
LOC100289283	-0.79559	3.20971	-10.5364	4.24097e-14	4.17446e-11	21.8963
S1PR3	0.976811	-2.15663	10.4521	5.56358e-14	5.23823e-11	21.6331
BAHD1	-0.749114	-0.216654	-10.3753	7.13002e-14	6.17603e-11	21.3926
TM9SF2	0.645191	3.00375	10.3055	8.94052e-14	7.36632e-11	21.1731
ITPA	-0.719492	1.37571	-10.2972	9.18451e-14	7.36632e-11	21.147
P2RY8	-0.668423	4.28738	-10.2394	1.10838e-13	8.57212e-11	20.9646
FAM134C	-0.745543	3.4596	-10.1449	1.50823e-13	1.12623e-10	20.6656
SUN2	-0.770362	3.04045	-10.1222	1.62396e-13	1.17223e-10	20.5938
GYG1	0.842758	2.96118	10.1047	1.71993e-13	1.17384e-10	20.5381
GAR1	-0.706766	1.76787	-9.99334	2.47714e-13	1.62553e-10	20.1838
MRPL41	-0.910344	1.13961	-9.97135	2.66276e-13	1.68803e-10	20.1137
LINC01094	1.71727	-0.981741	9.96395	2.72829e-13	1.68803e-10	20.09
TLR5	1.43236	1.76827	9.92095	3.14282e-13	1.8905e-10	19.9526
CASP5	1.76535	0.883332	9.90449	3.31786e-13	1.94184e-10	19.9
EMC3-AS1	-0.793937	-0.506592	-9.89418	3.43249e-13	1.9558e-10	19.867
HNRNPL	1.10512	0.788816	9.88634	3.52233e-13	1.9558e-10	19.8419
C11orf58	-0.793537	0.0726231	-9.86749	3.74823e-13	1.97971e-10	19.7815
PIH1D1	-0.751156	2.12783	-9.83887	4.1195e-13	2.12399e-10	19.6897
C8orf88	1.67884	-2.26101	9.82286	4.34321e-13	2.18726e-10	19.6383
ILKAP	-0.638329	1.2629	-9.80668	4.58176e-13	2.25496e-10	19.5864
HIPK3	0.832768	-0.198029	9.78714	4.88769e-13	2.35207e-10	19.5235
STT3A	0.717589	0.819833	9.74251	5.66585e-13	2.66726e-10	19.3799
RUNX1-IT1	-1.00232	1.33673	-9.7266	5.97273e-13	2.73805e-10	19.3287
ITFG2	-0.882911	-0.252836	-9.72177	6.0691e-13	2.73805e-10	19.3131
HMCES	-0.706781	1.11756	-9.70822	6.34807e-13	2.80546e-10	19.2694
EIF3G	-0.777846	3.33932	-9.68609	6.8318e-13	2.95885e-10	19.198
RASA3	-0.800601	-0.640998	-9.61816	8.56248e-13	3.56578e-10	18.9785
ID3	-1.16806	-0.183387	-9.60482	8.95122e-13	3.60363e-10	18.9353
CARD11	-0.784676	-0.424664	-9.60365	8.98619e-13	3.60363e-10	18.9315
TCIRG1	0.722906	4.0428	9.59254	9.32482e-13	3.67144e-10	18.8955
CDC37	-0.734454	1.65526	-9.54703	1.08522e-12	4.19652e-10	18.748
MBOAT2	1.12134	1.32541	9.48956	1.31483e-12	4.974e-10	18.5613
LUC7L	-0.83427	2.12442	-9.48227	1.34725e-12	4.974e-10	18.5376
SFSWAP	-0.677785	0.178739	-9.45611	1.47045e-12	5.30709e-10	18.4525
UBE2J1	0.785392	1.28811	9.42442	1.63505e-12	5.80443e-10	18.3492
PRR26	-0.954251	-3.93567	-9.406	1.73917e-12	6.07447e-10	18.2892
ERI3	-0.816666	-0.283865	-9.37234	1.94704e-12	6.69255e-10	18.1793
SLC25A42	-0.699419	-2.07712	-9.35158	2.08755e-12	7.06344e-10	18.1115
C5orf45	-0.826676	0.780362	-9.34288	2.14944e-12	7.12294e-10	18.0831
XRCC2	-1.58523	-0.214854	-9.33992	2.17093e-12	7.12294e-10	18.0734
LQFBS-1	-0.917242	1.96886	-9.31473	2.36271e-12	7.63649e-10	17.991
2021-09-09	-0.666984	0.548157	-9.30144	2.47074e-12	7.86823e-10	17.9475
TIMM8A	-1.68907	-2.18795	-9.27067	2.7403e-12	8.4773e-10	17.8467
PSMD3	-0.775732	0.474711	-9.23432	3.0973e-12	9.18795e-10	17.7275
C19orf24	-0.872245	1.34052	-9.20513	3.41777e-12	1.00016e-09	17.6316
WDR46	-0.840947	0.129936	-9.13714	4.30011e-12	1.24158e-09	17.408
PDZD11	0.632678	0.939244	9.12326	4.50683e-12	1.28415e-09	17.3623
CHMP7	-0.855598	1.84934	-9.09166	5.01564e-12	1.41057e-09	17.2581
MCM7	-0.640578	1.13646	-9.07643	5.2812e-12	1.46621e-09	17.2079
AES	-0.914825	2.61404	-9.06673	5.45752e-12	1.49598e-09	17.1759
ALKBH7	-0.81382	-0.516495	-9.05507	5.67765e-12	1.53687e-09	17.1374
ITM2C	-1.00738	0.65281	-9.05124	5.75194e-12	1.53776e-09	17.1247
RFWD2	0.631267	2.70124	9.02572	6.27204e-12	1.65635e-09	17.0404
TMEM260	0.701732	0.739189	9.00911	6.63567e-12	1.73127e-09	16.9855
NDUFB3	1.37887	2.34792	8.98988	7.08361e-12	1.80465e-09	16.9219
RP11-330O11.3	1.23092	-0.492444	8.97671	7.40782e-12	1.86531e-09	16.8783
MFNG	-0.664668	0.948652	-8.95398	8.00289e-12	1.9825e-09	16.803
CNIH4	0.706681	1.06789	8.95202	8.05636e-12	1.9825e-09	16.7965
DOHH	-0.759609	-1.28349	-8.92537	8.8212e-12	2.12248e-09	16.7082
GK3P	1.12016	0.376005	8.87754	1.03818e-11	2.47052e-09	16.5495
TNFAIP8L1	-0.70767	0.612213	-8.87013	1.06476e-11	2.48542e-09	16.5248
CCDC144CP	-1.53884	-4.56055	-8.84657	1.15386e-11	2.65817e-09	16.4465
CTNNB1	0.67776	-0.126701	8.81965	1.2649e-11	2.88331e-09	16.357
TXN	0.954562	2.98519	8.77737	1.46144e-11	3.21191e-09	16.2162
AP000525.9	-2.09433	-3.09954	-8.77661	1.46527e-11	3.21191e-09	16.2137
AQP3	-0.781246	0.705548	-8.77212	1.48791e-11	3.21191e-09	16.1987
TAF3	-0.70389	0.144197	-8.77056	1.49588e-11	3.21191e-09	16.1935
ST6GALNAC3	1.31339	-1.44587	8.77014	1.49805e-11	3.21191e-09	16.1921
AVEN	0.769694	-0.721993	8.75321	1.58734e-11	3.34347e-09	16.1357
BCL9L	-0.893581	-1.05429	-8.7494	1.60819e-11	3.34347e-09	16.123
HIP1R	-1.01302	-0.133659	-8.74705	1.62117e-11	3.34347e-09	16.1151
PSMB5	0.764819	1.53854	8.73568	1.68548e-11	3.4433e-09	16.0772
RHOF	-0.700411	-0.387806	-8.72618	1.7412e-11	3.52389e-09	16.0455
FLVCR2	0.754294	-1.04482	8.70982	1.84151e-11	3.65852e-09	15.9909
SUSD1	0.789708	1.33917	8.70057	1.90083e-11	3.74205e-09	15.96
PDDC1	-0.627739	2.20775	-8.67548	2.07153e-11	4.00527e-09	15.8762
OLAH	2.71255	-3.0863	8.64862	2.27142e-11	4.27719e-09	15.7864
LPAR4	-2.01085	-3.63198	-8.58627	2.81377e-11	5.16375e-09	15.5777
PP7080	-0.879376	-0.729098	-8.58291	2.84645e-11	5.17982e-09	15.5664
TRAPPC6A	-0.806823	-0.370133	-8.55969	3.08308e-11	5.56368e-09	15.4886
TMC8	-0.710975	0.490473	-8.51981	3.53663e-11	6.17627e-09	15.3548
CCDC142	-0.784472	-0.320477	-8.51195	3.63363e-11	6.2949e-09	15.3284
CASP1	0.690403	2.99184	8.50921	3.66812e-11	6.30422e-09	15.3192
SRPK1	0.880149	1.60718	8.50443	3.72905e-11	6.35846e-09	15.3031
SCMH1	-0.748489	-1.02814	-8.49557	3.84462e-11	6.46672e-09	15.2733
FAM155A	-1.00207	-4.90277	-8.4794	4.06492e-11	6.77122e-09	15.219
SLC25A45	-0.646831	2.00187	-8.47413	4.13947e-11	6.79846e-09	15.2013
SRCIN1	-0.694792	-4.99684	-8.47381	4.14406e-11	6.79846e-09	15.2002
PELP1	-0.799067	0.321771	-8.4609	4.33266e-11	7.00177e-09	15.1568
KCNJ2	0.688862	4.04617	8.42417	4.91802e-11	7.78658e-09	15.0332
FCAR	1.06795	-2.16554	8.42369	4.92616e-11	7.78658e-09	15.0316
CPD	0.8142	1.72909	8.40952	5.17321e-11	8.11782e-09	14.9839
CD74	-0.777505	3.64752	-8.4025	5.30011e-11	8.25711e-09	14.9603
RAB37	-0.624749	3.22379	-8.3913	5.50929e-11	8.52169e-09	14.9225
RP1-193H18.2	0.974841	0.33138	8.36878	5.95503e-11	9.14583e-09	14.8467
SH2B3	-0.782741	2.67514	-8.36018	6.1349e-11	9.35573e-09	14.8176
VPS9D1	0.894269	1.4367	8.35246	6.30086e-11	9.54161e-09	14.7916
LINC00342	-1.23194	-0.131871	-8.33564	6.6782e-11	9.98079e-09	14.7349
TMEM198B	-0.683585	1.61851	-8.33543	6.68305e-11	9.98079e-09	14.7342
PLEKHO1	-0.684973	2.72224	-8.32683	6.88499e-11	1.01425e-08	14.7051
ANKZF1	-0.715689	2.15141	-8.31515	7.16897e-11	1.04191e-08	14.6657
RP11-732A19.1	-1.09722	-0.719196	-8.31169	7.25526e-11	1.04742e-08	14.654
HIST1H4D	1.63319	-3.07577	8.29135	7.78479e-11	1.10908e-08	14.5853
CARD6	0.71366	2.27082	8.28746	7.89039e-11	1.11583e-08	14.5722
RP11-548H18.2	1.11997	-0.869634	8.28582	7.93526e-11	1.11583e-08	14.5667
SHMT2	-0.633316	1.60412	-8.27783	8.15792e-11	1.13974e-08	14.5397
EIF4E3	0.722308	2.12861	8.2408	9.27541e-11	1.26326e-08	14.4145
ATXN2L	-0.667122	-0.834265	-8.22735	9.71813e-11	1.31529e-08	14.369
HECW2	1.01052	-1.85831	8.2254	9.78422e-11	1.31601e-08	14.3624
AX748339	-1.02934	1.05106	-8.22087	9.93906e-11	1.321e-08	14.347
MAZ	-0.650835	0.889592	-8.21888	1.00079e-10	1.32146e-08	14.3403
LOC100506100	1.14714	-1.35658	8.20832	1.03816e-10	1.3625e-08	14.3046
MEPCE	-0.700697	1.16248	-8.18393	1.12987e-10	1.47393e-08	14.222
C9orf69	-0.842964	1.61764	-8.17664	1.15886e-10	1.5027e-08	14.1973
PSMC3	-0.79169	0.828612	-8.16353	1.21283e-10	1.55408e-08	14.1529
GLYATL1	-1.42829	-4.46479	-8.15316	1.25734e-10	1.60122e-08	14.1177
RP11-319G9.3	-1.20626	-3.41249	-8.13383	1.34471e-10	1.68322e-08	14.0522
RP11-285F7.2	-0.920342	1.83099	-8.12472	1.38795e-10	1.72442e-08	14.0213
LOC93463	-1.29509	-4.59196	-8.12219	1.40023e-10	1.72442e-08	14.0127
CTSK	0.818967	-0.344412	8.10602	1.48126e-10	1.81224e-08	13.9578
ANXA1	0.924162	-0.190883	8.09721	1.52735e-10	1.85813e-08	13.9279
IL11RA	-0.77599	-0.0295111	-8.0879	1.57762e-10	1.90857e-08	13.8963
CHPF2	0.888784	0.340251	8.08269	1.60647e-10	1.93267e-08	13.8787
MRPL17	-0.680579	0.550332	-8.02068	1.99371e-10	2.33372e-08	13.668
TNFRSF25	-1.04939	-0.476953	-8.00373	2.11507e-10	2.45284e-08	13.6103
CLEC1A	1.12264	-1.07164	8.00133	2.13288e-10	2.45638e-08	13.6021
DNAJC3	0.850435	0.178274	7.99985	2.14388e-10	2.45638e-08	13.5971
GK	0.781373	1.92981	7.99231	2.20099e-10	2.49894e-08	13.5715
TNFRSF14	-0.720839	1.57456	-7.99041	2.21564e-10	2.49894e-08	13.565
LSMEM1	0.875911	0.0475545	7.98685	2.24329e-10	2.50404e-08	13.5529
CD163	1.26532	1.29169	7.97928	2.30332e-10	2.55787e-08	13.5271
SPOCK2	-0.691128	1.45581	-7.96144	2.45119e-10	2.68084e-08	13.4664
BTBD19	0.749703	-2.23014	7.95666	2.49245e-10	2.6925e-08	13.4501
RNF25	-0.73511	0.239421	-7.95641	2.49459e-10	2.6925e-08	13.4493
RC3H1	0.671976	1.64705	7.92043	2.82853e-10	3.01733e-08	13.3267
ACTR3BP2	-1.2826	-4.29506	-7.91015	2.93187e-10	3.09706e-08	13.2917
ZNF521	-1.14298	-3.51629	-7.90864	2.94739e-10	3.09833e-08	13.2866
ZFYVE16	0.645336	-1.10257	7.9042	2.99351e-10	3.12314e-08	13.2714
LSM2	0.649709	0.765451	7.90359	2.99983e-10	3.12314e-08	13.2693
H1FX	-0.998367	1.41588	-7.90169	3.01983e-10	3.12892e-08	13.2629
TRIM27	0.707701	1.42267	7.8979	3.0601e-10	3.14059e-08	13.2499
HGF	0.863704	-2.3707	7.89157	3.12851e-10	3.19566e-08	13.2284
ZNF536	-1.07615	-4.61797	-7.85478	3.55782e-10	3.61712e-08	13.1029
ZNF586	0.639181	0.337113	7.84993	3.61879e-10	3.64488e-08	13.0863
POLR2E	-0.798484	1.13175	-7.84076	3.73668e-10	3.7462e-08	13.055
SLC25A6	-0.636103	4.31057	-7.83191	3.85417e-10	3.83844e-08	13.0248
RP11-1024P17.1	0.914968	-1.28427	7.83117	3.86414e-10	3.83844e-08	13.0223
PLD4	-0.890778	-2.45501	-7.82053	4.0107e-10	3.91224e-08	12.986
GGH	0.850614	-1.48737	7.79278	4.41976e-10	4.25378e-08	12.8912
DHRS3	-0.921203	1.20679	-7.78778	4.49786e-10	4.30979e-08	12.8741
LIME1	-0.657195	0.0192428	-7.77911	4.63647e-10	4.42303e-08	12.8445
LONRF3	0.898395	-1.86973	7.77357	4.72739e-10	4.47037e-08	12.8256
SLC8A1	1.059	-1.93156	7.75796	4.99303e-10	4.70105e-08	12.7722
BZRAP1-AS1	-0.80879	2.11811	-7.75537	5.03856e-10	4.72338e-08	12.7634
SLC46A3	0.65796	2.15418	7.75202	5.09803e-10	4.75853e-08	12.7519
F12	0.685327	-2.64767	7.71688	5.76599e-10	5.35891e-08	12.6318
WDFY3	0.945719	0.0252846	7.70433	6.02547e-10	5.54107e-08	12.5888
CLSTN1	-0.693354	1.81063	-7.7037	6.03875e-10	5.54107e-08	12.5867
ANXA3	1.36349	3.04889	7.69348	6.25913e-10	5.69502e-08	12.5517
SH3GL3	-0.670522	-4.26435	-7.68547	6.43754e-10	5.80854e-08	12.5243
RP1-30M3.5	0.649434	-0.120056	7.68382	6.47479e-10	5.81791e-08	12.5186
TOPORS-AS1	1.24012	0.954862	7.67978	6.56722e-10	5.87658e-08	12.5048
BC039319	-1.17437	-3.97249	-7.6546	7.17392e-10	6.39305e-08	12.4186
AKT1	-0.716272	2.22389	-7.6493	7.30862e-10	6.4864e-08	12.4004
RRS1	-0.708031	0.907994	-7.6437	7.45362e-10	6.58809e-08	12.3813
FAM200B	0.717991	0.984028	7.63311	7.736e-10	6.80988e-08	12.345
PTPLAD2	0.684732	-1.30542	7.62602	7.93078e-10	6.95308e-08	12.3207
C1QC	1.63037	-3.0559	7.62253	8.0287e-10	7.01055e-08	12.3087
MCCC1	-0.676631	1.21989	-7.61044	8.37691e-10	7.25608e-08	12.2673
ASPH	1.02895	-1.57003	7.60237	8.61781e-10	7.37623e-08	12.2396
MLC1	-1.2084	-0.561699	-7.59289	8.90957e-10	7.59593e-08	12.2071
ZNF608	1.57573	-3.00967	7.57675	9.4293e-10	7.94311e-08	12.1518
ZFP36L2	-0.627253	1.03931	-7.56235	9.91897e-10	8.26018e-08	12.1024
ZNF438	1.04564	-0.146543	7.5483	1.04209e-09	8.58041e-08	12.0542
DHX32	0.947251	0.0427777	7.54412	1.05753e-09	8.67452e-08	12.0399
ALDOAP2	-1.32199	-3.62166	-7.50998	1.1924e-09	9.70734e-08	11.9228
DNAJC17	-0.628854	-0.547668	-7.49689	1.24861e-09	1.00515e-07	11.8778
RP11-1275H24.2	0.943494	-1.07651	7.47842	1.33243e-09	1.06472e-07	11.8144
UQCRC1	-0.88548	0.838406	-7.45718	1.43586e-09	1.13896e-07	11.7415
ABCA1	0.975075	-1.85911	7.45503	1.44677e-09	1.14343e-07	11.7341
POLD4	-0.680258	1.53411	-7.43874	1.53216e-09	1.18921e-07	11.6781
PYCARD	-0.725094	4.00286	-7.43281	1.5645e-09	1.20998e-07	11.6577
PRRG4	1.14484	0.0851329	7.41207	1.68305e-09	1.29243e-07	11.5865
LOC100289061	1.33862	-0.582257	7.40273	1.73934e-09	1.33093e-07	11.5544
LEF1	-0.714852	0.60522	-7.39924	1.76086e-09	1.34265e-07	11.5424
PLCG1	-0.680528	0.230829	-7.39758	1.7712e-09	1.3458e-07	11.5367
CD19	-1.35918	-0.333705	-7.38757	1.83477e-09	1.37958e-07	11.5023
SPIB	-1.00875	-1.18763	-7.38293	1.86502e-09	1.39261e-07	11.4863
CD27	-0.924765	2.42408	-7.37494	1.91827e-09	1.42261e-07	11.4588
ALKBH2	-0.636333	-1.1292	-7.36934	1.95649e-09	1.44108e-07	11.4396
TAZ	-0.659788	0.529288	-7.36702	1.97259e-09	1.44801e-07	11.4316
C2orf76	0.977494	0.279437	7.35989	2.02274e-09	1.47483e-07	11.4071
SHOX	-1.53945	-4.3698	-7.34715	2.11565e-09	1.53254e-07	11.3633
CLEC4D	1.3945	1.48325	7.3471	2.11604e-09	1.53254e-07	11.3631
CLIC3	-1.57273	-1.20759	-7.33371	2.21832e-09	1.59594e-07	11.317
GAGE1	-1.57561	-3.92316	-7.33113	2.2386e-09	1.60517e-07	11.3081
GFOD1	-0.833599	-1.20614	-7.3302	2.24597e-09	1.60517e-07	11.3049
KIAA1958	0.838064	-1.73649	7.32787	2.26444e-09	1.60775e-07	11.2969
RBM3	-0.687162	1.82174	-7.3258	2.28106e-09	1.61114e-07	11.2898
HPSE	0.947485	1.2185	7.32542	2.28409e-09	1.61114e-07	11.2885
DNMT1	-0.645623	0.180724	-7.31535	2.36667e-09	1.66397e-07	11.2539
KEAP1	-0.624774	1.14796	-7.30893	2.42088e-09	1.69657e-07	11.2318
2021-03-01	1.17801	2.04568	7.30704	2.43705e-09	1.7024e-07	11.2253
LOC101060609	-0.985583	-3.07727	-7.30026	2.49602e-09	1.73798e-07	11.2019
MCTP2	0.738758	1.50149	7.28175	2.66449e-09	1.84344e-07	11.1382
LY6G5C	0.866287	-0.131111	7.27972	2.68365e-09	1.85078e-07	11.1312
CCR6	-0.849426	1.39889	-7.26795	2.79744e-09	1.92313e-07	11.0907
FAM102B	0.689462	0.0678338	7.25886	2.88862e-09	1.95956e-07	11.0594
2021-09-01	-0.997542	2.5375	-7.25816	2.89567e-09	1.95956e-07	11.057
LOC101929497	-0.832288	-5.14526	-7.253	2.94893e-09	1.98938e-07	11.0392
RP11-403P17.4	-0.735882	2.98637	-7.24111	3.07528e-09	2.0428e-07	10.9983
PRO1804	-1.28421	-3.99359	-7.23737	3.11615e-09	2.06361e-07	10.9854
XAB2	-0.845307	0.354463	-7.2204	3.30849e-09	2.15239e-07	10.927
ZNF281	0.659235	1.81083	7.22	3.3132e-09	2.15239e-07	10.9256
OSGEP	-0.658694	1.61263	-7.2198	3.3155e-09	2.15239e-07	10.9249
ACP5	-0.92567	-0.92803	-7.19523	3.61601e-09	2.3305e-07	10.8403
AP2S1	-0.732642	1.81521	-7.19197	3.65781e-09	2.34396e-07	10.8291
FAM20A	1.33656	-3.08756	7.19192	3.65855e-09	2.34396e-07	10.8289
S100A12	0.75198	4.73679	7.18884	3.69851e-09	2.36257e-07	10.8183
ORMDL3	-0.837984	1.12469	-7.18477	3.752e-09	2.38969e-07	10.8042
SLC26A8	1.6249	0.275961	7.18052	3.80876e-09	2.41873e-07	10.7896
DLGAP1-AS2	1.04009	-2.65507	7.17627	3.86636e-09	2.44813e-07	10.775
INTS6	0.673092	-0.329706	7.1679	3.98235e-09	2.49965e-07	10.7461
DKFZP434L187	-0.974139	-3.50513	-7.16597	4.00964e-09	2.5095e-07	10.7395
NELFB	-0.636429	0.421529	-7.14807	4.2713e-09	2.63519e-07	10.6778
KCNE3	0.993972	-0.322643	7.14159	4.37021e-09	2.6734e-07	10.6554
CTD-2033C11.1	0.986619	-2.08423	7.14159	4.37028e-09	2.6734e-07	10.6554
FLT3LG	-0.950636	1.44812	-7.13829	4.42151e-09	2.69712e-07	10.6441
LINC00926	-1.1942	1.81728	-7.13065	4.54242e-09	2.75222e-07	10.6177
KB-431C1.5	0.72024	0.857415	7.12976	4.55683e-09	2.75222e-07	10.6146
IER5	-0.679112	2.37918	-7.12507	4.63295e-09	2.77145e-07	10.5985
CPQ	0.796674	1.74669	7.11905	4.7325e-09	2.81545e-07	10.5777
POLD1	-0.798215	-2.32565	-7.10955	4.89404e-09	2.87512e-07	10.545
SLC1A3	0.816274	-3.51566	7.10925	4.89919e-09	2.87512e-07	10.544
INSC	1.86224	-1.36255	7.09794	5.09911e-09	2.97631e-07	10.505
MCMBP	0.63602	-0.445966	7.0939	5.17244e-09	3.00279e-07	10.491
LOC100128751	-0.840393	0.904277	-7.09315	5.18607e-09	3.00279e-07	10.4885
AK094644	-1.15208	-3.71371	-7.07931	5.44604e-09	3.13654e-07	10.4407
MPPED2	-1.19469	-4.40241	-7.06239	5.78169e-09	3.2948e-07	10.3824
FBN2	0.895559	-3.03901	7.0533	5.9706e-09	3.3893e-07	10.351
MSX1	-0.925489	-3.95157	-7.04675	6.11035e-09	3.44583e-07	10.3285
IRAK3	0.94962	1.54243	7.04483	6.15209e-09	3.46035e-07	10.3218
RP11-111K18.2	1.52712	-3.69042	7.02943	6.49636e-09	3.62574e-07	10.2687
GADL1	-1.61446	-3.97591	-7.02854	6.51667e-09	3.62773e-07	10.2657
NAIP	1.0009	1.51588	7.02222	6.66401e-09	3.68292e-07	10.2439
LOC285819	0.897222	0.270053	7.0204	6.70706e-09	3.69414e-07	10.2376
TCF19	-0.801444	-1.30127	-7.0198	6.72127e-09	3.69414e-07	10.2355
LCK	-0.780129	2.36225	-7.01837	6.7554e-09	3.7035e-07	10.2306
KCNH7	0.906035	-2.67082	7.01085	6.93749e-09	3.78416e-07	10.2046
VSIG4	2.11053	-0.937819	7.00886	6.98635e-09	3.80124e-07	10.1978
NDRG2	-0.7513	-2.31826	-7.00467	7.09077e-09	3.84838e-07	10.1833
ANKRD36B	-1.26383	1.41645	-6.9908	7.4473e-09	4.00783e-07	10.1354
LOC100133315	-0.624948	-0.310257	-6.97949	7.75121e-09	4.15477e-07	10.0964
MAPK13	0.666361	0.45231	6.97669	7.8284e-09	4.18578e-07	10.0868
FIS1	-0.714228	3.40875	-6.9739	7.90584e-09	4.20641e-07	10.0772
RPAP1	-0.629129	-0.398874	-6.96162	8.25691e-09	4.36106e-07	10.0348
FAT3	-0.704352	-5.0422	-6.95676	8.40003e-09	4.42585e-07	10.018
CR1	0.875901	0.369717	6.95479	8.4589e-09	4.44548e-07	10.0112
GOLGA8A	-0.953332	2.45935	-6.94069	8.89135e-09	4.62842e-07	9.96258
EVL	-0.639968	1.89064	-6.92649	9.34953e-09	4.79773e-07	9.91357
LINC00282	1.12836	-0.149993	6.92407	9.42992e-09	4.8082e-07	9.90522
FLNA	-0.784117	2.45299	-6.92387	9.43655e-09	4.8082e-07	9.90454
NR1D2	-0.826107	0.936467	-6.91445	9.75649e-09	4.92487e-07	9.87202
DDIAS	0.914981	-1.42253	6.90504	1.00869e-08	5.05239e-07	9.83953
ZAK	0.768101	-0.659916	6.89323	1.05172e-08	5.17452e-07	9.79879
FKBP2	-0.644667	1.03147	-6.88851	1.06942e-08	5.2276e-07	9.78251
LCN10	-1.00869	-1.14442	-6.88557	1.08062e-08	5.27046e-07	9.77235
GRB10	1.21623	-0.918418	6.88068	1.09947e-08	5.33832e-07	9.75549
LECT2	-1.70091	-4.41778	-6.86805	1.14973e-08	5.53599e-07	9.7119
TLR10	0.753369	-0.0953044	6.86789	1.1504e-08	5.53599e-07	9.71132
ANKRD50	0.750535	-1.56898	6.86395	1.16655e-08	5.58887e-07	9.69773
MGC12488	-0.661463	-0.51636	-6.85293	1.21295e-08	5.79833e-07	9.65969
FADS3	-0.636327	-0.944262	-6.83865	1.27581e-08	6.07199e-07	9.61042
LOC441666	-0.652914	-5.042	-6.83143	1.30884e-08	6.18841e-07	9.58549
AK021804	-0.694902	-4.97838	-6.81826	1.37128e-08	6.44048e-07	9.54005
SEPSECS-AS1	-0.933391	-1.83293	-6.81769	1.37405e-08	6.44048e-07	9.53808
CCR7	-1.11796	1.92929	-6.81379	1.39316e-08	6.51595e-07	9.52461
EXOC6	0.674808	-1.07407	6.80778	1.42314e-08	6.64183e-07	9.50385
GYPC	-0.765532	4.99642	-6.80393	1.44263e-08	6.71832e-07	9.49058
CCDC107	-0.688985	1.73316	-6.80143	1.45546e-08	6.72027e-07	9.48195
BCL2A1	1.21162	3.44198	6.79876	1.4693e-08	6.76974e-07	9.47272
DNAJC3-AS1	1.04689	-1.74755	6.79549	1.48637e-08	6.80492e-07	9.46146
ZNF83	-0.790443	1.34815	-6.79165	1.50673e-08	6.86912e-07	9.44819
KCNJ15	1.13517	2.00346	6.77574	1.59405e-08	7.21309e-07	9.39326
ZNF200	0.660482	0.478816	6.77555	1.5951e-08	7.21309e-07	9.39261
MCTP1	0.862586	0.621555	6.7707	1.6227e-08	7.32073e-07	9.37589
CD59	0.742908	1.18209	6.75888	1.69208e-08	7.55506e-07	9.33506
LIN7A	1.05055	0.236775	6.75782	1.6984e-08	7.56764e-07	9.33143
MAN1A1	0.844064	1.11195	6.75688	1.70408e-08	7.57736e-07	9.32818
SULT1B1	0.993455	1.3443	6.7539	1.72214e-08	7.63408e-07	9.3179
SPTLC3	-0.645667	-4.12053	-6.74843	1.75584e-08	7.74392e-07	9.299
MRPL28	-0.750539	1.22413	-6.74192	1.79676e-08	7.9002e-07	9.27653
TNFAIP2	-0.691647	0.947204	-6.73711	1.8276e-08	7.99529e-07	9.25994
RP11-456P18.2	1.45356	-1.07057	6.7155	1.97294e-08	8.5791e-07	9.18534
PLXDC2	0.699957	0.734336	6.71021	2.01025e-08	8.72385e-07	9.16707
APBA2	-0.963575	1.13945	-6.70446	2.05158e-08	8.87315e-07	9.14723
FUCA2	0.636015	1.79678	6.69484	2.12262e-08	9.06613e-07	9.11404
LINC00550	-0.85722	-4.97912	-6.68883	2.16824e-08	9.22461e-07	9.09331
PLA2G4A	1.01903	-0.961309	6.68519	2.19641e-08	9.30788e-07	9.08073
COPRS	0.634194	-1.01507	6.68418	2.20426e-08	9.32289e-07	9.07725
TBCC	0.6768	1.01927	6.67601	2.26895e-08	9.57782e-07	9.04905
DIRC2	0.754108	0.0715495	6.66747	2.33862e-08	9.83357e-07	9.01956
ESYT1	-0.631112	3.8128	-6.66499	2.35921e-08	9.85101e-07	9.01102
SLPI	1.19148	3.50732	6.66478	2.36097e-08	9.85101e-07	9.01029
HORMAD1	1.4291	-3.43196	6.64777	2.50753e-08	1.03627e-06	8.95158
PLSCR1	0.723036	-0.373895	6.64561	2.52677e-08	1.04066e-06	8.94413
CKLF	0.637917	3.36357	6.64315	2.54884e-08	1.04263e-06	8.93565
SERTAD3	0.916828	-0.185394	6.63357	2.63682e-08	1.06662e-06	8.90257
PHTF1	0.705129	-0.512131	6.62793	2.68997e-08	1.08073e-06	8.88312
LOC285147	0.673397	0.741125	6.61895	2.77684e-08	1.11151e-06	8.85214
FAR2	0.937545	-0.373213	6.61346	2.83141e-08	1.12503e-06	8.83317
DHX38	-0.684027	-0.106529	-6.59985	2.97108e-08	1.17468e-06	8.78624
LGALS12	-0.941265	-0.44358	-6.59609	3.01098e-08	1.18766e-06	8.77323
CDK14	0.700584	-1.43767	6.58757	3.10315e-08	1.21777e-06	8.74384
CCDC17	1.10082	0.167432	6.58482	3.13346e-08	1.2262e-06	8.73437
LOC100288152	-1.04185	-0.289987	-6.58451	3.13698e-08	1.2262e-06	8.73327
FBXO30	0.855785	-0.309911	6.58348	3.14836e-08	1.22843e-06	8.72975
RP11-399O19.9	0.77923	-0.920454	6.57698	3.2217e-08	1.25015e-06	8.7073
FLII	-0.737466	1.73898	-6.57465	3.24835e-08	1.25613e-06	8.69927
HNRNPLL	0.642534	-0.597705	6.57379	3.2583e-08	1.25773e-06	8.69629
LOC101928940	-0.692762	-5.29552	-6.56712	3.33611e-08	1.28319e-06	8.67329
NUDT1	-0.669384	0.350496	-6.5607	3.41278e-08	1.30618e-06	8.65115
USP35	0.670899	-1.61958	6.5606	3.41399e-08	1.30618e-06	8.6508
PLD3	-0.750693	-0.264892	-6.5498	3.54703e-08	1.34993e-06	8.61354
LILRA5	1.04495	0.224316	6.54925	3.55397e-08	1.3502e-06	8.61164
F5	0.931516	1.3954	6.54815	3.56782e-08	1.35308e-06	8.60785
HTRA1	1.84545	-1.86221	6.54038	3.66736e-08	1.38598e-06	8.58103
UBE3D	-0.881222	-3.4182	-6.53398	3.75135e-08	1.41279e-06	8.55896
STS	0.742176	-2.0134	6.52784	3.83374e-08	1.43429e-06	8.53779
CXXC5	-0.645387	-0.267414	-6.52752	3.83813e-08	1.43429e-06	8.53668
BAK1	-0.776772	1.0764	-6.52727	3.84154e-08	1.43429e-06	8.53581
COX16	1.21108	0.801247	6.52333	3.89541e-08	1.45189e-06	8.52224
RP11-476D10.1	1.69681	-2.38801	6.50898	4.09833e-08	1.51646e-06	8.47275
MAPK14	0.746551	2.3021	6.4945	4.3139e-08	1.58335e-06	8.4228
IL18RAP	0.888604	3.75347	6.48405	4.47641e-08	1.62645e-06	8.38677
NFAT5	0.721186	-0.338171	6.47715	4.58704e-08	1.6583e-06	8.36298
CCDC147	0.795443	-2.00311	6.46521	4.78503e-08	1.7184e-06	8.32181
HOXB-AS1	-0.865294	-0.901783	-6.44674	5.10822e-08	1.81639e-06	8.25813
LOC101929243	0.742559	0.227352	6.44228	5.18938e-08	1.83921e-06	8.24277
APRT	-0.658582	3.05674	-6.43656	5.29549e-08	1.8707e-06	8.22305
HMP19	1.54711	-4.33961	6.43164	5.3885e-08	1.89121e-06	8.20608
BC045784	-0.847654	-4.7741	-6.42507	5.51525e-08	1.92634e-06	8.18343
FAM133A	-0.858532	-4.55564	-6.42426	5.53117e-08	1.92878e-06	8.18062
PPIL1	-0.730259	0.0256619	-6.42333	5.54936e-08	1.93202e-06	8.17742
NANOG	-0.663547	-3.61598	-6.4222	5.57164e-08	1.93666e-06	8.17352
LINC00260	0.717451	-1.08174	6.42101	5.59503e-08	1.93856e-06	8.16944
NFIL3	0.629597	3.42688	6.42019	5.61123e-08	1.94107e-06	8.16662
RP1-102H19.8	-1.17313	-3.35331	-6.41234	5.76936e-08	1.98942e-06	8.13955
ANKRD22	1.45244	-0.899584	6.39012	6.24112e-08	2.12169e-06	8.06298
BC041025	-0.961327	0.560597	-6.38132	6.43839e-08	2.17509e-06	8.03267
CYB5R3	-0.647023	0.874001	-6.37649	6.54938e-08	2.20914e-06	8.01602
ZAP70	-0.80771	0.852043	-6.37076	6.68354e-08	2.25089e-06	7.99627
CLEC5A	1.11902	0.0297453	6.36455	6.83191e-08	2.29728e-06	7.97488
ZNF776	0.689535	0.545111	6.36285	6.87292e-08	2.30648e-06	7.96905
DDIT4L	1.18456	-4.57483	6.35412	7.08864e-08	2.36525e-06	7.93895
LOC102724782	0.886017	-0.959288	6.34299	7.37311e-08	2.43391e-06	7.90063
LOC102723526	0.861006	-2.26937	6.34083	7.42949e-08	2.44879e-06	7.89321
BTBD11	-0.644344	-0.505778	-6.32979	7.7255e-08	2.53478e-06	7.85516
DRAM1	0.649102	1.46545	6.32787	7.7779e-08	2.54427e-06	7.84857
PEG3-AS1	-1.06855	-3.34432	-6.32565	7.83935e-08	2.5605e-06	7.84091
ZNF439	-1.43416	-0.0286136	-6.31998	7.99796e-08	2.60054e-06	7.8214
RP13-270P17.3	0.641649	-0.643702	6.29148	8.84565e-08	2.86755e-06	7.72329
LYVE1	1.12286	-3.09556	6.28924	8.91596e-08	2.88603e-06	7.71558
LINC00862	1.11873	-2.77266	6.28173	9.15607e-08	2.95491e-06	7.68971
P2RX5	-0.938418	2.56005	-6.27653	9.32579e-08	3.00074e-06	7.67182
SNORD89	1.03915	0.10247	6.26735	9.63313e-08	3.09045e-06	7.64025
FDX1L	-0.639154	-0.624159	-6.26484	9.71902e-08	3.11339e-06	7.63161
EMR2	0.814773	0.871776	6.25237	1.0157e-07	3.23932e-06	7.58869
AMN1	0.813464	1.03904	6.25135	1.01934e-07	3.24615e-06	7.5852
AL833181	-0.869211	0.756654	-6.25018	1.0236e-07	3.25196e-06	7.58115
LY96	1.18921	3.38416	6.24997	1.02433e-07	3.25196e-06	7.58045
LOC388692	-0.627404	-2.02412	-6.2496	1.02567e-07	3.25196e-06	7.57918
SLC22A1	1.33761	-0.750279	6.24006	1.06084e-07	3.33902e-06	7.54635
CSTA	0.685527	4.58251	6.22904	1.10295e-07	3.44154e-06	7.50845
CYSTM1	0.711908	3.92333	6.22147	1.13282e-07	3.51955e-06	7.48243
DQ582785	0.835915	-4.76577	6.22042	1.13706e-07	3.52309e-06	7.4788
FAM126B	0.907577	0.997807	6.21926	1.14171e-07	3.53195e-06	7.47483
CWF19L1	0.901923	-1.61715	6.21383	1.16385e-07	3.59018e-06	7.45613
ZNF469	-0.731367	-1.005	-6.20838	1.18646e-07	3.64438e-06	7.43739
MYH9	-0.816053	2.96195	-6.20519	1.1999e-07	3.67003e-06	7.42643
C3orf62	0.961233	-1.67252	6.20165	1.21498e-07	3.70569e-06	7.41427
NT5DC4	1.06392	-3.10876	6.19755	1.23271e-07	3.74393e-06	7.40017
GOLGA6L2	-0.811245	-4.86051	-6.19088	1.26206e-07	3.8064e-06	7.37726
CD300A	-0.736614	2.58158	-6.18898	1.27057e-07	3.81084e-06	7.37072
DPM3	0.67204	-0.429682	6.18672	1.28075e-07	3.83515e-06	7.36295
MS4A4A	1.21681	-0.562921	6.1864	1.28222e-07	3.83515e-06	7.36184
IL2RB	-0.948179	2.00245	-6.18598	1.28409e-07	3.83543e-06	7.36042
SNX29	-1.10611	-0.596334	-6.17306	1.34405e-07	3.9816e-06	7.31599
MATK	-0.765535	-1.10548	-6.16889	1.36397e-07	4.03508e-06	7.30167
LOC284889	-0.631423	2.18625	-6.15592	1.42789e-07	4.21267e-06	7.2571
CD22	-0.875556	-0.228122	-6.15408	1.43715e-07	4.23423e-06	7.2508
METTL7B	2.28453	-3.89102	6.13936	1.5138e-07	4.43591e-06	7.20023
ZNF593	-0.658073	0.506934	-6.13838	1.51905e-07	4.44528e-06	7.19686
SHKBP1	0.653958	3.15377	6.13427	1.54124e-07	4.50412e-06	7.18275
AP001462.6	-0.686278	-2.03947	-6.13145	1.55667e-07	4.54281e-06	7.17306
SLC7A11	0.850754	-3.42122	6.13108	1.55867e-07	4.54281e-06	7.1718
SPDYE2	-0.7716	0.734879	-6.12298	1.60391e-07	4.66338e-06	7.14396
RP4-545K15.5	0.692934	-1.51133	6.1229	1.60435e-07	4.66338e-06	7.1437
FLJ22763	-0.731576	-5.33798	-6.11499	1.64974e-07	4.77608e-06	7.11654
FGF20	-0.91698	-4.39508	-6.11096	1.67336e-07	4.82512e-06	7.10271
CECR6	0.823404	1.15305	6.08184	1.85435e-07	5.28501e-06	7.00277
SYCP1	-0.84003	-4.90686	-6.07973	1.86823e-07	5.30924e-06	6.99552
TCN2	0.961739	-0.962283	6.07834	1.87741e-07	5.31441e-06	6.99075
EDEM1	-0.753814	2.66574	-6.07438	1.90375e-07	5.38194e-06	6.9772
ADAM9	0.776391	-2.13602	6.07367	1.90856e-07	5.38852e-06	6.97474
RP4-758J24.5	0.764105	-0.660757	6.06388	1.97556e-07	5.55593e-06	6.94117
IL1R1	1.08169	-0.785629	6.06166	1.99108e-07	5.58507e-06	6.93356
KATNBL1	0.76944	0.0604609	6.05476	2.04008e-07	5.71513e-06	6.9099
LOC100272216	-0.675407	0.266275	-6.05073	2.0693e-07	5.77458e-06	6.89607
SLC38A5	-1.23762	-1.79753	-6.04973	2.07662e-07	5.78755e-06	6.89263
BBS12	0.652919	-1.4539	6.0352	2.1857e-07	6.03716e-06	6.84283
TFAP4	0.735575	-2.80769	6.03111	2.21743e-07	6.10144e-06	6.82881
RICTOR	0.736572	0.937526	6.03039	2.22304e-07	6.10912e-06	6.82635
LHFPL2	0.842855	1.36732	6.01821	2.32055e-07	6.34489e-06	6.78459
ZNF230	0.772719	-0.644299	6.01212	2.37085e-07	6.44364e-06	6.76373
CD72	-0.971253	-0.324434	-6.01103	2.38001e-07	6.45787e-06	6.75998
MYL5	-0.699958	-1.14315	-6.00846	2.4016e-07	6.50083e-06	6.7512
RINT1	-0.629118	0.827145	-6.00525	2.42891e-07	6.54698e-06	6.7402
OVOL2	-0.776919	-4.336	-6.00504	2.43074e-07	6.54698e-06	6.73946
ACKR4	-1.07037	-4.13553	-6.00447	2.43561e-07	6.55194e-06	6.73752
SLC20A2	-0.810086	-1.56582	-6.00366	2.44258e-07	6.56254e-06	6.73474
GUCD1	-0.652441	4.59256	-6.00236	2.4538e-07	6.58067e-06	6.73028
HES1	-0.661223	-2.39532	-5.99789	2.49272e-07	6.65596e-06	6.71498
LINC00624	-1.02591	-4.58502	-5.99751	2.49607e-07	6.6567e-06	6.71367
LXN	0.718105	1.30113	5.99546	2.51417e-07	6.69671e-06	6.70664
PRB3	-0.786116	-2.67542	-5.99329	2.53339e-07	6.73963e-06	6.69923
EPHX2	-0.907239	-0.340573	-5.98569	2.60215e-07	6.91405e-06	6.67319
CLEC4E	0.824791	2.66319	5.96076	2.84086e-07	7.50229e-06	6.58783
TSPAN3	-0.643932	-1.53556	-5.95793	2.8693e-07	7.56113e-06	6.57814
LOC731424	1.34399	-1.14187	5.94913	2.95954e-07	7.75893e-06	6.54803
ARG1	1.28538	-1.3525	5.94533	2.99937e-07	7.85386e-06	6.53503
FLJ35934	-0.815642	-2.95301	-5.94486	3.00427e-07	7.85719e-06	6.53345
FCHO2	0.704093	0.297582	5.94323	3.02162e-07	7.8915e-06	6.52785
USP43	-1.5366	-3.27032	-5.92757	3.19271e-07	8.23074e-06	6.47429
RTDR1	1.05828	-3.06372	5.92535	3.21772e-07	8.26568e-06	6.46671
DPF2	0.761931	1.01416	5.92475	3.22454e-07	8.27339e-06	6.46465
MTX1	0.764378	2.15163	5.92066	3.27128e-07	8.37346e-06	6.45066
RBMXL1	0.645649	1.18129	5.91686	3.31534e-07	8.45627e-06	6.43765
FCGR1B	0.827336	3.07866	5.91275	3.36351e-07	8.55896e-06	6.42362
NME8	0.892219	1.56645	5.91084	3.38621e-07	8.59653e-06	6.41708
GUK1	-0.767431	3.95188	-5.90884	3.41008e-07	8.62679e-06	6.41025
EFCAB12	0.967004	-0.889708	5.9061	3.44313e-07	8.70024e-06	6.40088
ZC3H12D	-0.806975	2.25555	-5.90071	3.50896e-07	8.82539e-06	6.38246
LOC100049716	0.667533	0.235267	5.89711	3.55365e-07	8.89063e-06	6.37016
SOX9	-0.754173	-4.77813	-5.88287	3.73611e-07	9.25692e-06	6.32149
PDZK1IP1	-1.2413	3.51294	-5.87196	3.88214e-07	9.59677e-06	6.28422
SLC26A6	-0.751276	-1.79252	-5.86956	3.91503e-07	9.65604e-06	6.27602
CST8	-0.739027	-3.72456	-5.86738	3.94512e-07	9.71819e-06	6.26857
TCF7	-0.661256	1.81764	-5.8645	3.98523e-07	9.77719e-06	6.25874
RNASE1	0.90589	-3.15915	5.86439	3.98673e-07	9.77719e-06	6.25838
NSUN7	0.887803	-1.92323	5.86377	3.99552e-07	9.78577e-06	6.25624
GHET1	-0.785943	-4.76305	-5.85184	4.1664e-07	1.01603e-05	6.21553
ABLIM1	-0.695558	3.24515	-5.84757	4.22934e-07	1.02906e-05	6.20096
SLIRP	1.08915	0.821952	5.84125	4.32426e-07	1.04862e-05	6.17939
LETM2	0.818392	-1.14289	5.8359	4.40631e-07	1.0655e-05	6.16112
LOC100505915	-1.03221	-0.784781	-5.83575	4.40861e-07	1.0655e-05	6.16061
PIK3C2B	-0.751509	0.90037	-5.82381	4.59745e-07	1.09887e-05	6.11985
LOC643355	-0.684584	-5.14381	-5.82174	4.63093e-07	1.10444e-05	6.1128
LOC100505812	0.806363	0.727392	5.8211	4.64127e-07	1.10569e-05	6.11063
RP11-744D14.2	-0.673319	-5.17228	-5.8183	4.68722e-07	1.1154e-05	6.10106
WWC2	-1.04738	-4.36662	-5.81424	4.75439e-07	1.12767e-05	6.08723
ARHGAP26	0.644177	0.718056	5.80739	4.87015e-07	1.14759e-05	6.06386
LOC100507073	-1.19201	-4.29389	-5.79881	5.01901e-07	1.17881e-05	6.0346
MAP2K6	0.765427	-0.287919	5.79649	5.06002e-07	1.18716e-05	6.0267
DSC2	1.38565	-1.2227	5.79327	5.11748e-07	1.19804e-05	6.01573
ECRP	1.29129	0.311618	5.78403	5.28594e-07	1.23348e-05	5.98426
FOXO4	-0.876228	2.58122	-5.76883	5.5755e-07	1.29408e-05	5.93244
IGHV5-78	-1.12081	-2.66507	-5.76441	5.6624e-07	1.30724e-05	5.91742
C12orf42	-0.715181	-2.27124	-5.76406	5.66951e-07	1.30749e-05	5.9162
CC2D2B	0.840492	-1.64827	5.7577	5.79729e-07	1.3325e-05	5.89455
MYH3	-0.811715	-0.918858	-5.75723	5.80683e-07	1.3325e-05	5.89295
PMF1	0.649252	1.58685	5.75714	5.80872e-07	1.3325e-05	5.89264
BCL10	0.770543	-1.07361	5.75067	5.94184e-07	1.35585e-05	5.87063
TUBGCP5	-0.761768	-0.791741	-5.74499	6.06124e-07	1.37874e-05	5.8513
TMOD2	0.69673	-0.253589	5.73718	6.22946e-07	1.41108e-05	5.82471
TCL1A	-1.26202	1.6618	-5.72918	6.40662e-07	1.44366e-05	5.79747
KCNN4	-0.672908	-0.480783	-5.72739	6.44673e-07	1.45119e-05	5.79141
GALNT14	1.3467	-0.654872	5.72386	6.52691e-07	1.46466e-05	5.77941
HIST1H4H	1.08371	-1.18659	5.7178	6.66708e-07	1.48994e-05	5.75877
CPEB4	0.734081	-0.494725	5.71524	6.72694e-07	1.50177e-05	5.75009
ST3GAL4-AS1	1.16716	-0.0563	5.71054	6.83865e-07	1.52357e-05	5.73409
COL5A3	-1.23368	-2.80657	-5.70833	6.89181e-07	1.53303e-05	5.72657
GAS6-AS1	-1.32314	-1.71307	-5.70793	6.90151e-07	1.53303e-05	5.72521
ATP8B2	-0.653038	1.08918	-5.70789	6.90234e-07	1.53303e-05	5.72509
GNAZ	-1.15273	2.0667	-5.70719	6.91939e-07	1.53524e-05	5.7227
JAK2	0.650067	-0.0273372	5.70505	6.97147e-07	1.54363e-05	5.71541
ZFR2	-0.722671	-2.86455	-5.70133	7.06277e-07	1.56066e-05	5.70278
GNRHR2	-0.8149	-0.483837	-5.70073	7.07771e-07	1.56083e-05	5.70073
C7orf34	0.901537	-3.01098	5.70042	7.08517e-07	1.56083e-05	5.6997
SEC14L1P1	-0.676121	-1.57252	-5.69226	7.29054e-07	1.59666e-05	5.67195
PLB1	0.81147	-1.51503	5.6922	7.29205e-07	1.59666e-05	5.67175
SPAG6	1.05183	-4.47899	5.69147	7.31082e-07	1.59915e-05	5.66926
MRPL12	-0.641371	-0.75577	-5.68286	7.53421e-07	1.64019e-05	5.64003
RP3-368A4.6	0.879118	1.3084	5.68167	7.56585e-07	1.64496e-05	5.63596
RAB32	0.641558	0.842641	5.68125	7.57684e-07	1.6457e-05	5.63455
POTEM	-1.01836	-1.43227	-5.67726	7.68333e-07	1.66216e-05	5.621
GRAPL	-0.816423	-2.76773	-5.67553	7.73008e-07	1.66974e-05	5.61511
LOC100271840	-0.707191	-5.05695	-5.67466	7.75373e-07	1.67238e-05	5.61215
LIX1	-1.02161	-3.35649	-5.67188	7.82948e-07	1.68704e-05	5.60271
LBX2-AS1	0.86347	-1.31444	5.67012	7.8777e-07	1.6907e-05	5.59674
GFI1B	-0.841664	-0.627502	-5.66741	7.95284e-07	1.70479e-05	5.58753
AGAP9	-0.729049	-1.81605	-5.66512	8.01677e-07	1.71039e-05	5.57975
CCM2L	0.625711	-4.79641	5.65101	8.4221e-07	1.78455e-05	5.53187
ABCC2	0.70287	-1.1507	5.64504	8.59961e-07	1.81683e-05	5.51162
MSRB2	0.660863	-0.427978	5.64172	8.70008e-07	1.83447e-05	5.50035
BAZ2B	0.728659	3.43847	5.63453	8.92144e-07	1.87203e-05	5.47596
CYP1B1	0.747119	0.506657	5.63268	8.97925e-07	1.88234e-05	5.46969
ASCC2	-0.849965	3.23483	-5.62871	9.10463e-07	1.90494e-05	5.45623
FXYD7	-0.836012	-1.91271	-5.61272	9.6276e-07	2.00082e-05	5.40202
C1orf145	-0.811554	-3.87351	-5.60734	9.81042e-07	2.03491e-05	5.38376
NOXRED1	0.646853	-3.56435	5.60501	9.8904e-07	2.04954e-05	5.37588
AF198444	-0.671614	-4.28531	-5.60363	9.93824e-07	2.05552e-05	5.3712
SCRN1	-0.683231	0.105003	-5.59223	1.03418e-06	2.1255e-05	5.33257
RP1-142L7.8	-1.03873	-5.25173	-5.59148	1.03689e-06	2.12833e-05	5.33003
SEMA4B	0.699701	1.36529	5.5855	1.05874e-06	2.16476e-05	5.30979
LINC00883	-0.958715	-4.09882	-5.58353	1.06605e-06	2.17581e-05	5.30311
LRRC37BP1	-1.11092	-3.65077	-5.57888	1.08348e-06	2.2093e-05	5.28738
MERTK	0.626537	-3.30206	5.56844	1.12368e-06	2.27202e-05	5.25203
UHRF1BP1L	0.633688	-1.54301	5.56695	1.12954e-06	2.28173e-05	5.24698
SIPA1L2	0.86699	0.307501	5.56605	1.13306e-06	2.28671e-05	5.24396
VMP1	0.942335	0.83155	5.54314	1.22729e-06	2.45175e-05	5.16646
HHAT	-0.880733	-1.57228	-5.53402	1.2669e-06	2.52623e-05	5.13564
MAN1C1	-0.670069	-0.594628	-5.52735	1.29669e-06	2.57874e-05	5.1131
LA16c-83F12.6	-0.871051	-4.4842	-5.52733	1.29681e-06	2.57874e-05	5.11301
BLVRB	-0.747567	4.1645	-5.52034	1.32876e-06	2.63742e-05	5.0894
LOC158402	0.867057	-2.43395	5.51607	1.34867e-06	2.67205e-05	5.07497
LYL1	-0.856581	2.29422	-5.51439	1.35659e-06	2.68529e-05	5.06929
LOC101930415	-0.750144	-2.32497	-5.50654	1.39417e-06	2.74906e-05	5.04279
PLEKHA1	-0.721947	0.408303	-5.50558	1.39881e-06	2.75375e-05	5.03957
LOC100130744	0.800987	-4.52771	5.50433	1.40495e-06	2.76081e-05	5.03533
LINC00592	-1.01651	-4.52629	-5.49092	1.47205e-06	2.86925e-05	4.99008
SIRPD	0.706525	-0.101944	5.49036	1.47492e-06	2.8716e-05	4.98819
RP4-647C14.3	0.693234	-0.279219	5.48759	1.48922e-06	2.89229e-05	4.97883
IGHM	-0.726833	0.576647	-5.47604	1.55026e-06	2.98939e-05	4.93988
RP11-394I13.2	0.951887	-0.828567	5.46964	1.58515e-06	3.05123e-05	4.9183
JUP	-1.00487	-1.81698	-5.46703	1.59961e-06	3.06545e-05	4.9095
DTX1	-0.742958	-1.25113	-5.46288	1.62284e-06	3.10721e-05	4.89552
LOC102725116	-0.707101	-5.23104	-5.46156	1.63029e-06	3.11322e-05	4.89107
MGST1	0.6932	-0.878871	5.46053	1.63615e-06	3.12166e-05	4.8876
PRMT5	0.666463	1.51058	5.45216	1.68449e-06	3.2026e-05	4.85937
LINC01093	1.80311	-3.24586	5.44955	1.69982e-06	3.22608e-05	4.85059
FGD4	0.771562	-0.148159	5.44516	1.72594e-06	3.27279e-05	4.8358
RFTN2	0.625773	-3.91877	5.44411	1.73226e-06	3.2819e-05	4.83226
FHOD3	-0.737601	-3.64682	-5.4402	1.75594e-06	3.31805e-05	4.8191
EPHA4	-0.649168	-2.21086	-5.43711	1.77487e-06	3.3509e-05	4.8087
SFXN2	-0.681212	-0.486733	-5.43634	1.77961e-06	3.35692e-05	4.80612
NQO2	0.821567	1.90163	5.43441	1.79163e-06	3.37371e-05	4.79959
NCEH1	0.834792	-1.66707	5.42767	1.83403e-06	3.43504e-05	4.77692
PRO2852	0.957318	0.287702	5.42761	1.83441e-06	3.43504e-05	4.77672
LOC645984	1.12399	-0.283724	5.42343	1.86122e-06	3.47455e-05	4.76265
ESPN	-0.850881	-1.94682	-5.42021	1.88218e-06	3.50762e-05	4.7518
UGT2B28	-0.984682	-3.1346	-5.4189	1.89073e-06	3.52053e-05	4.74741
SLC22A15	0.733194	0.715245	5.4183	1.89468e-06	3.52485e-05	4.74539
CD79A	-0.920206	1.16784	-5.41794	1.89704e-06	3.52621e-05	4.74418
ELOF1	-0.682917	1.96899	-5.40533	1.9819e-06	3.6557e-05	4.70177
RRM2B	0.815447	1.95597	5.40471	1.98621e-06	3.65742e-05	4.69966
C21orf91-OT1	0.671213	-2.64584	5.40408	1.99054e-06	3.6623e-05	4.69755
LOC101927603	0.812577	-0.548087	5.40223	2.00337e-06	3.68277e-05	4.69132
HESX1	-0.938489	-3.94308	-5.39976	2.02059e-06	3.70628e-05	4.68303
LRRC25	0.629949	1.76789	5.3969	2.04073e-06	3.73558e-05	4.67342
BMX	1.22053	-0.957488	5.39577	2.04873e-06	3.74707e-05	4.66962
TP53I3	0.680612	0.268632	5.39504	2.05391e-06	3.75336e-05	4.66718
UQCRQ	0.942146	1.37542	5.39208	2.07512e-06	3.77937e-05	4.65722
CACNA1E	0.637836	-3.64901	5.38686	2.11304e-06	3.84197e-05	4.63967
HIST1H1D	-0.886807	0.136614	-5.3866	2.11496e-06	3.84223e-05	4.6388
AMIGO1	-0.830554	0.858226	-5.38304	2.14122e-06	3.88342e-05	4.62684
CARM1	-0.726127	1.43131	-5.38147	2.15291e-06	3.90137e-05	4.62156
RP11-348N5.7	0.85741	-1.60815	5.38063	2.15915e-06	3.9094e-05	4.61876
ZNF566	-0.902937	-3.35475	-5.37768	2.18134e-06	3.94298e-05	4.60885
BHLHB9	0.892143	-1.50488	5.37494	2.20217e-06	3.97401e-05	4.59964
SHC4	-0.718961	-4.7115	-5.37312	2.2161e-06	3.99282e-05	4.59353
C1QTNF1-AS1	-0.822248	-4.29266	-5.3731	2.21629e-06	3.99282e-05	4.59345
CERS4	-0.660601	-1.60189	-5.36289	2.29608e-06	4.11945e-05	4.55918
ADCY4	0.656121	0.451818	5.35919	2.32568e-06	4.16909e-05	4.54677
RP11-216L13.19	-0.84155	-2.41408	-5.35555	2.35524e-06	4.2055e-05	4.53454
FRY-AS1	1.05398	-3.99856	5.35467	2.36237e-06	4.21372e-05	4.53161
PAQR6	0.82413	-0.128063	5.35445	2.3642e-06	4.21372e-05	4.53086
ACTA2	0.706856	-2.27063	5.34124	2.47482e-06	4.37845e-05	4.48656
SIGLEC16	0.92682	-1.1601	5.32782	2.59247e-06	4.57166e-05	4.44158
ERVK3-2	1.54264	-1.75436	5.31581	2.70249e-06	4.72717e-05	4.40132
ELMO1	0.66665	1.13798	5.31438	2.71584e-06	4.74287e-05	4.39655
IGHD	-1.00845	-0.286666	-5.31097	2.74807e-06	4.78756e-05	4.38513
HAPLN3	-0.68824	0.513703	-5.30573	2.79832e-06	4.86337e-05	4.36758
SGMS2	0.688376	-0.902134	5.3052	2.80343e-06	4.86834e-05	4.36581
ZC3H8	-0.66993	-0.631579	-5.30379	2.8172e-06	4.88833e-05	4.36107
FREM3	-1.13344	-2.6642	-5.30199	2.83475e-06	4.91485e-05	4.35505
RP11-654A16.3	-0.625743	-2.62092	-5.30038	2.85059e-06	4.93837e-05	4.34966
HIST1H4E	1.01091	-2.99467	5.29612	2.89288e-06	4.99563e-05	4.3354
KCNRG	0.706323	-3.31388	5.29403	2.91382e-06	5.02379e-05	4.32841
ZNF790-AS1	-0.628739	-2.62033	-5.28989	2.95577e-06	5.08398e-05	4.31457
FCGR1A	1.09223	1.86716	5.27957	3.06308e-06	5.22703e-05	4.28004
FLJ32955	-0.945555	-5.21767	-5.27794	3.0803e-06	5.25227e-05	4.27462
DCTN1-AS1	-1.03777	-4.27783	-5.26945	3.17197e-06	5.37678e-05	4.24623
TGFA	0.776846	-1.53415	5.26651	3.20435e-06	5.41265e-05	4.2364
RP11-416N2.4	-0.720857	-2.10599	-5.25797	3.30023e-06	5.55726e-05	4.20786
KIF1B	0.707795	0.0523559	5.25102	3.38024e-06	5.67875e-05	4.18467
GRHL2	-1.00375	-3.64415	-5.24029	3.50773e-06	5.8747e-05	4.14884
ALPK3	0.661535	-2.94686	5.23741	3.54276e-06	5.92421e-05	4.13922
RP11-333I13.1	0.850025	-3.12632	5.22779	3.66212e-06	6.09555e-05	4.10715
METTL20	0.623719	-2.433	5.21066	3.8848e-06	6.39737e-05	4.05003
SPRNP1	-0.921454	-3.93798	-5.20996	3.89423e-06	6.40802e-05	4.04768
NOG	-1.39178	1.24298	-5.20031	4.02578e-06	6.60441e-05	4.01554
LOC100506119	0.689203	0.523466	5.19978	4.03307e-06	6.61137e-05	4.01379
DKFZp667F0711	0.981974	-1.14708	5.19635	4.08101e-06	6.68489e-05	4.00236
RP4-680D5.8	-0.87029	-1.03258	-5.19247	4.1359e-06	6.74928e-05	3.98943
SPNS3	-0.832664	-1.17504	-5.18919	4.18273e-06	6.8103e-05	3.97854
CD274	0.767137	-0.703005	5.18645	4.22235e-06	6.86965e-05	3.96942
LINC01270	1.50457	-0.192216	5.17845	4.34028e-06	7.04563e-05	3.94277
SNORD114-3	-0.700101	-4.9694	-5.17543	4.3855e-06	7.09776e-05	3.93275
BCL7A	-0.798059	-1.85771	-5.15658	4.67901e-06	7.47779e-05	3.87009
C9orf84	1.49247	-1.46777	5.15587	4.69056e-06	7.48519e-05	3.8677
TMEM45B	0.973955	0.281041	5.15175	4.75744e-06	7.57939e-05	3.85401
PLIN3	0.633348	0.998109	5.15131	4.76455e-06	7.57939e-05	3.85257
LOC494150	-0.650788	-1.88951	-5.14998	4.78645e-06	7.59729e-05	3.84813
SEMG1	1.70559	-2.48108	5.14719	4.83242e-06	7.64942e-05	3.83889
GLOD5	-0.855169	-4.02121	-5.14682	4.83864e-06	7.64942e-05	3.83765
TRIM9	0.855225	-3.85439	5.14267	4.90804e-06	7.7513e-05	3.82387
TOPORS	0.663539	1.13483	5.14033	4.94767e-06	7.79213e-05	3.8161
PRL	1.26852	-4.03693	5.12987	5.12853e-06	8.02444e-05	3.78138
LINC00566	-1.02537	-4.28035	-5.12442	5.22533e-06	8.1641e-05	3.7633
LOC647070	-0.654121	-1.16526	-5.12411	5.23084e-06	8.16682e-05	3.76229
RP11-2E11.9	-0.67353	-3.25971	-5.12214	5.26632e-06	8.21629e-05	3.75575
RPL26L1	0.798152	1.83077	5.12162	5.27582e-06	8.22519e-05	3.75401
TENM2	-0.8665	-4.6885	-5.11986	5.30783e-06	8.26319e-05	3.74816
BACH2	-0.780202	-0.0717644	-5.11506	5.39595e-06	8.37629e-05	3.73224
TXK	-0.658063	1.60444	-5.11195	5.45374e-06	8.45389e-05	3.72194
TMEM144	0.802235	-3.30484	5.1095	5.49974e-06	8.50691e-05	3.71382
EBF1	-0.927454	-1.63585	-5.10691	5.54879e-06	8.57666e-05	3.70524
PIK3R6	-0.668185	-0.0871576	-5.10252	5.63294e-06	8.68195e-05	3.69069
LMNB1	0.681269	2.15396	5.08549	5.97142e-06	9.07452e-05	3.63429
ZNF818P	0.708797	-2.88673	5.08549	5.97146e-06	9.07452e-05	3.63428
SLITRK4	1.03621	-1.54001	5.08518	5.97776e-06	9.07773e-05	3.63326
BANK1	-0.743355	0.0573399	-5.07223	6.24877e-06	9.42611e-05	3.59042
FLJ37786	-1.07343	-5.03794	-5.06414	6.42422e-06	9.65417e-05	3.56366
LOC100129447	-0.872092	-3.37445	-5.0603	6.50902e-06	9.74323e-05	3.55099
ANKRD39	-0.68633	-2.49071	-5.06024	6.51048e-06	9.74323e-05	3.55077
GPR19	0.775904	-1.37498	5.05281	6.67804e-06	9.93221e-05	3.52622
STRBP	-0.650987	-0.652367	-5.05108	6.7175e-06	9.98404e-05	3.52053
DDHD2	-0.81042	1.05562	-5.04819	6.78419e-06	0.000100556	3.51098
LDLRAD3	0.744716	0.979592	5.04356	6.89247e-06	0.000101951	3.49569
SLC29A1	-0.743591	-1.39076	-5.03348	7.13411e-06	0.000104881	3.4624
CKB	-0.9433	-1.39403	-5.03319	7.14121e-06	0.000104898	3.46144
KIAA0825	0.738828	-4.44439	5.03087	7.19809e-06	0.000105606	3.45377
AC079305.10	0.917534	-3.79994	5.02926	7.23758e-06	0.00010597	3.44849
LRFN5	-0.881422	-4.45937	-5.02805	7.26775e-06	0.00010634	3.44447
TMEM88	0.807905	0.294251	5.02606	7.31731e-06	0.000106848	3.43791
EFCAB2	0.709073	-2.00831	5.02568	7.32675e-06	0.000106889	3.43666
CKMT2-AS1	-0.635948	-1.41004	-5.02535	7.33489e-06	0.000106889	3.43559
C14orf2	0.726248	3.28499	5.0238	7.37394e-06	0.000107314	3.43046
NELL2	-1.08312	2.06785	-5.01688	7.55028e-06	0.000109219	3.40764
LOC255177	-0.802849	-4.81599	-5.01163	7.68681e-06	0.000110824	3.39033
RP11-288H12.4	0.685689	0.771981	5.00459	7.8737e-06	0.000113067	3.36713
NDST3	-0.787616	-4.85221	-4.99789	8.05569e-06	0.000115222	3.34506
FZD5	0.637342	-3.17675	4.99655	8.0924e-06	0.000115671	3.34067
CCND3	-0.711997	0.974238	-4.99447	8.15007e-06	0.000116188	3.33382
RP11-134L10.1	0.711295	-0.536529	4.99101	8.24672e-06	0.00011718	3.32243
DUSP26	0.663569	-3.62988	4.99077	8.25343e-06	0.000117199	3.32165
LOC286382	-0.639455	-4.99973	-4.98582	8.39394e-06	0.000118882	3.30535
VCAN	0.695666	3.24112	4.98348	8.46116e-06	0.0001196	3.29765
RAD23A	-0.681514	1.73129	-4.98083	8.53781e-06	0.000120526	3.28894
C4orf26	-0.87854	-4.35544	-4.97772	8.62879e-06	0.000121651	3.27871
CAMK1	-0.664145	1.11294	-4.97566	8.68956e-06	0.000122132	3.27193
LOC102723479	-1.10777	-2.62764	-4.97274	8.77639e-06	0.000122852	3.26234
KB-431C1.4	0.714525	2.52294	4.9714	8.81668e-06	0.000123337	3.25791
CCDC144A	-0.694733	-4.41347	-4.96923	8.88208e-06	0.000123931	3.25078
LOC100505841	-0.737626	-4.09563	-4.96813	8.91543e-06	0.000124242	3.24716
LOC102724611	-0.865839	-3.65833	-4.96598	8.98097e-06	0.000124829	3.24009
RP11-749H17.2	-0.684711	-3.92288	-4.96249	9.08829e-06	0.000126077	3.22863
C12orf75	0.693529	-0.0262538	4.95622	9.28422e-06	0.000127976	3.20804
SIGLEC8	-0.728525	-3.21514	-4.9539	9.35793e-06	0.000128828	3.20041
KIF4A	1.00109	-3.69262	4.95203	9.41766e-06	0.000129239	3.19427
DHRS13	0.6421	2.4701	4.94729	9.5708e-06	0.000130854	3.1787
GCM1	0.838468	-0.952396	4.94726	9.57161e-06	0.000130854	3.17862
FPR2	0.78168	1.86633	4.9465	9.59631e-06	0.000131109	3.17613
RP11-305L7.3	0.974732	-3.65109	4.94127	9.7688e-06	0.00013313	3.15894
SORT1	0.644537	-0.51816	4.93006	1.01483e-05	0.000137471	3.12216
C2orf80	-0.917308	-4.76365	-4.92752	1.02361e-05	0.000138539	3.11385
FXYD1	0.797229	-2.04928	4.92052	1.04824e-05	0.000141167	3.09091
FUT8	0.661969	-2.2527	4.91241	1.0775e-05	0.000144695	3.06435
NAG18	-1.00476	-4.32335	-4.90041	1.12231e-05	0.000150022	3.02504
SKAP1	-0.624821	2.03767	-4.89973	1.12488e-05	0.000150273	3.02283
RP11-373D23.2	0.839134	0.00318235	4.89642	1.13762e-05	0.000151507	3.01197
LOC158434	-0.816323	-5.03627	-4.89474	1.14408e-05	0.000152088	3.00651
SPOCK1	0.725268	-2.84337	4.88822	1.1697e-05	0.000154922	2.98515
MPZL2	0.787637	-1.35848	4.88784	1.17117e-05	0.00015493	2.98393
GGTA1P	-0.973947	0.273305	-4.88202	1.19454e-05	0.000157565	2.96488
TSPAN13	-0.874257	1.89252	-4.87907	1.20654e-05	0.000158638	2.95524
LINC00102	-1.01156	-4.61424	-4.87835	1.20947e-05	0.000158926	2.9529
AC092620.2	0.706741	2.28686	4.87751	1.21294e-05	0.000159189	2.95014
RP11-475A13.2	-0.693482	-5.42219	-4.87133	1.23859e-05	0.000161869	2.92996
HNMT	0.814092	-1.39504	4.86669	1.25819e-05	0.000163739	2.91482
SLC17A6	-0.648205	-4.80205	-4.86499	1.26545e-05	0.000164486	2.90927
BC022892	-0.877997	-1.58657	-4.86258	1.27585e-05	0.000165639	2.90138
C7orf73	0.721712	-0.158183	4.85856	1.29332e-05	0.000167505	2.88827
IL23A	-0.791787	-0.780608	-4.84561	1.35124e-05	0.00017345	2.84604
LINC00323	-1.1048	-4.4888	-4.84436	1.357e-05	0.000173984	2.84193
SERPINF1	-0.632411	-0.574546	-4.84019	1.37625e-05	0.000175521	2.82835
LOC102724842	0.705967	-2.12512	4.83751	1.38877e-05	0.000176743	2.81963
LY6E	-0.790146	1.17243	-4.83665	1.39283e-05	0.000176902	2.81681
PDCD1LG2	0.624216	-4.42214	4.82966	1.42613e-05	0.000180813	2.79404
OR2B6	1.04662	-4.03971	4.82819	1.43324e-05	0.000181306	2.78925
RNASE4	0.914037	-0.414664	4.82682	1.43989e-05	0.000181918	2.78479
CTD-2165H16.3	0.637703	0.678182	4.82513	1.44814e-05	0.000182747	2.77928
LINC00996	-1.08238	-2.48852	-4.82383	1.45449e-05	0.000183229	2.77506
PRSS33	-1.92643	1.15708	-4.81859	1.48049e-05	0.000185963	2.75799
LOC101928047	1.23551	-3.77592	4.81298	1.50877e-05	0.000188749	2.73975
GNGT1	-0.793353	-4.72892	-4.81126	1.51759e-05	0.000189633	2.73414
RP11-769O8.3	-0.683254	-1.89635	-4.80852	1.53168e-05	0.000191063	2.72523
LOC101927121	-1.33916	-2.04538	-4.8056	1.54683e-05	0.000192667	2.71575
ANKRD20A11P	-0.938735	-0.28295	-4.80553	1.54721e-05	0.000192667	2.71551
RNF165	-0.887056	-3.82391	-4.80437	1.55328e-05	0.000193312	2.71174
APOBEC3C	-0.791035	1.12268	-4.80221	1.56466e-05	0.000194616	2.70471
LINGO2	-0.950896	-3.19238	-4.79384	1.60945e-05	0.000199035	2.67752
TNNC2	-0.6295	-3.03449	-4.78989	1.63102e-05	0.000201367	2.66469
LINC00540	-1.05355	-2.3634	-4.78489	1.65875e-05	0.000204324	2.64845
FCRL1	-0.915206	-0.0055377	-4.78268	1.67116e-05	0.000205619	2.64127
LOC101927699	-0.711996	-0.66597	-4.77853	1.69467e-05	0.000208039	2.62781
GPR84	1.03752	-1.03181	4.77475	1.71643e-05	0.000210299	2.61552
LOC101927550	-0.655141	-2.64774	-4.77466	1.71696e-05	0.000210299	2.61522
FKBP9	0.771736	0.573937	4.76962	1.7463e-05	0.000213169	2.59891
COL13A1	-0.623239	-2.89697	-4.76579	1.76899e-05	0.000215453	2.58647
ACOX2	0.731681	-3.33175	4.76047	1.80095e-05	0.00021873	2.56923
SMAD7	-0.697109	-1.10221	-4.75567	1.83026e-05	0.000221669	2.55368
KCNE1	0.795995	-2.82337	4.73527	1.96024e-05	0.000235045	2.48762
TSHZ3	0.663158	0.682537	4.73368	1.97074e-05	0.000236172	2.48248
FFAR2	0.764077	1.249	4.73067	1.99081e-05	0.000238051	2.47273
DPM2	-0.868276	0.477893	-4.7275	2.01207e-05	0.000239798	2.4625
RP1-228H13.5	0.747066	-2.55154	4.72345	2.03968e-05	0.000241988	2.44938
CTD-2541M15.1	-0.6644	0.423678	-4.72197	2.04979e-05	0.000242957	2.44462
ZNF146	-0.647418	0.229591	-4.72091	2.05715e-05	0.000243696	2.44117
CATIP-AS1	0.699497	-0.6727	4.71584	2.09245e-05	0.000246127	2.4248
BC053951	-0.629306	-3.81183	-4.71433	2.10306e-05	0.000246976	2.41993
SLC22A14	0.651456	-2.93389	4.71433	2.10309e-05	0.000246976	2.41992
AMPH	0.830643	-2.42202	4.71235	2.11707e-05	0.000248296	2.41354
LOC200772	-0.84601	-0.457508	-4.71156	2.1227e-05	0.00024874	2.41098
C9orf38	-1.30271	-2.75548	-4.70523	2.16824e-05	0.000252437	2.39056
TST	0.665251	1.75917	4.70018	2.20531e-05	0.000255396	2.37424
SCRG1	0.748719	-3.31915	4.7	2.20663e-05	0.000255396	2.37367
BLNK	-0.790214	1.26412	-4.69971	2.20876e-05	0.000255397	2.37274
RNF217	0.747873	-2.81359	4.69968	2.209e-05	0.000255397	2.37263
SCO2	0.671867	2.32015	4.68883	2.29083e-05	0.000264012	2.33764
CALHM2	0.703461	0.517401	4.68663	2.30774e-05	0.000265538	2.33056
BC043356	1.04729	-2.37305	4.68343	2.33264e-05	0.000267834	2.32023
LOC100129917	-0.950385	-2.95378	-4.68122	2.35001e-05	0.000269256	2.3131
LOC101930097	0.751374	-0.469939	4.67417	2.40612e-05	0.000275248	2.2904
HCN3	-0.627516	-1.62735	-4.67307	2.41499e-05	0.000276117	2.28686
NCR3	-0.65784	0.384747	-4.67175	2.42566e-05	0.000277191	2.28262
ANG	0.822411	0.676455	4.67047	2.43612e-05	0.000278093	2.27848
GZMM	-0.658293	0.311243	-4.66252	2.50177e-05	0.000284986	2.2529
LOC101928635	0.975014	-2.84609	4.66185	2.50738e-05	0.000285363	2.25075
COX7B	0.657337	1.22667	4.66181	2.50771e-05	0.000285363	2.25062
TNFAIP6	0.878356	2.14509	4.65914	2.53019e-05	0.000287387	2.24204
KANK3	-0.649998	-0.61662	-4.65551	2.5611e-05	0.000289763	2.23036
ABCB4	-0.954934	-2.039	-4.65249	2.58705e-05	0.000292241	2.22066
CTGF	-0.826037	-4.42975	-4.63984	2.6988e-05	0.000303125	2.18
GLIS2	0.839933	-2.48348	4.63011	2.78788e-05	0.000311515	2.14878
RP11-1E4.1	0.632733	-3.2871	4.6276	2.81138e-05	0.000313493	2.14071
C9orf66	0.646062	-2.36702	4.62402	2.84512e-05	0.000316441	2.12924
LOC100505564	-0.890224	-1.50755	-4.61916	2.89169e-05	0.000321125	2.11363
LRG1	0.739116	2.41418	4.60851	2.99619e-05	0.000330358	2.07951
STK32B	0.92095	-2.70828	4.60711	3.01016e-05	0.00033173	2.07504
INHBB	0.662331	-2.56991	4.60655	3.01581e-05	0.000332184	2.07324
TWIST1	-0.787799	-3.56155	-4.58482	3.24218e-05	0.000352989	2.00369
NPRL3	-1.04705	1.90365	-4.58455	3.24506e-05	0.000353124	2.00284
BEST1	0.689031	0.614626	4.58277	3.26436e-05	0.000354512	1.99714
ELFN1	-0.89446	-4.54154	-4.58153	3.27782e-05	0.000355665	1.99319
THBS1	0.631204	-3.08161	4.57435	3.35703e-05	0.000363119	1.97025
GFI1	-0.797755	0.564673	-4.57246	3.37817e-05	0.000364859	1.96422
LOC339874	0.658118	-3.34566	4.5713	3.39123e-05	0.000365905	1.96051
HBQ1	-1.00449	0.851027	-4.56949	3.41176e-05	0.000367763	1.95471
FOLR3	1.24471	2.85375	4.56643	3.44658e-05	0.000370585	1.94496
C14orf64	-0.639021	-1.35658	-4.56545	3.45787e-05	0.000371611	1.94182
RPL22L1	1.34536	0.0776202	4.55939	3.52823e-05	0.000378464	1.92247
LINC01300	0.818142	-4.58723	4.55747	3.55078e-05	0.000380466	1.91635
LINC00662	-0.674028	-1.8481	-4.55534	3.57592e-05	0.000382403	1.90958
TMEM138	0.76548	0.678974	4.54611	3.68718e-05	0.000392943	1.88015
ALOX15	-1.32501	-2.05697	-4.53714	3.79864e-05	0.000402444	1.85156
IDO1	-1.17546	-1.26169	-4.53604	3.81248e-05	0.000403682	1.84807
FCRL3	-0.927339	0.65778	-4.52408	3.96668e-05	0.000416982	1.81
ZNF467	0.75303	1.96455	4.51338	4.10974e-05	0.000429312	1.77599
LOC102546226	-0.632767	-4.77572	-4.51184	4.13071e-05	0.000430993	1.77111
MRPL3	0.638309	1.21842	4.51004	4.15545e-05	0.000433026	1.76538
RP11-155O18.6	-0.795375	-3.36053	-4.50894	4.17063e-05	0.000434207	1.76188
LOC100130458	-1.20914	-3.56397	-4.50414	4.23731e-05	0.000440183	1.74666
TREML1	-0.935006	0.549664	-4.49428	4.37789e-05	0.00045317	1.71534
BCAT1	0.865713	-1.46192	4.49304	4.39577e-05	0.000454803	1.71143
LOC100129406	0.858068	-4.37807	4.49135	4.42051e-05	0.000456927	1.70604
RP11-343H5.6	0.68842	-4.13365	4.48748	4.47729e-05	0.000462354	1.6938
KCNJ2-AS1	0.829289	-2.42985	4.48717	4.482e-05	0.000462601	1.69279
PIWIL1	-0.794984	-4.88466	-4.48662	4.49008e-05	0.000462847	1.69106
ACTR3C	0.812977	-3.0855	4.47986	4.59149e-05	0.000471226	1.66963
SLC37A3	0.636135	0.803093	4.47955	4.59618e-05	0.000471484	1.66865
ADAMTS2	0.776637	-3.79159	4.47844	4.61304e-05	0.000472989	1.66514
NAT1	0.663148	-0.0557027	4.47811	4.61809e-05	0.000473283	1.66409
VNN3	0.642396	0.726733	4.4732	4.69358e-05	0.000480565	1.64854
CCDC104	-0.652866	1.17819	-4.46737	4.7847e-05	0.000488624	1.6301
CAPN5	-0.654885	-1.92383	-4.46572	4.81093e-05	0.000490724	1.62485
LINC00597	-0.673648	-1.28196	-4.46401	4.83809e-05	0.00049303	1.61945
C9orf152	0.659454	-5.25865	4.45957	4.90948e-05	0.000499131	1.6054
CENPM	-0.667931	-1.85341	-4.4586	4.92517e-05	0.000500491	1.60235
CD82	-0.67975	0.764681	-4.45769	4.94006e-05	0.000501768	1.59945
RP11-357G3.2	-0.781578	-4.66558	-4.45728	4.94671e-05	0.000502208	1.59816
KLHL13	-0.951105	-4.16915	-4.45301	5.01678e-05	0.000507893	1.58467
CLCF1	-0.688041	-0.200206	-4.45002	5.06657e-05	0.000512076	1.5752
RGL1	0.708589	-0.258181	4.44996	5.06756e-05	0.000512076	1.57502
KCNG2	-0.80619	-4.01283	-4.44645	5.12643e-05	0.000516888	1.56394
LOC100294362	-0.759211	-4.64875	-4.43519	5.32013e-05	0.000532136	1.52838
PTPRJ	0.662623	0.640743	4.43308	5.35708e-05	0.000534844	1.52175
LOC285812	-0.765063	-1.01178	-4.43235	5.3701e-05	0.000535897	1.51942
MTR	-0.637739	0.647573	-4.4301	5.41004e-05	0.000539137	1.51232
TAF4B	-0.677103	-1.63902	-4.42455	5.50968e-05	0.000547806	1.49483
WDFY3-AS2	0.736644	-4.02222	4.42431	5.51394e-05	0.000547978	1.49409
SEPT7P9	-0.753534	-1.81335	-4.42068	5.58012e-05	0.000554046	1.48265
LOC100505902	-0.63631	-4.55703	-4.41996	5.59335e-05	0.000554597	1.48038
RBM38	-0.837635	3.65815	-4.41775	5.63421e-05	0.000558138	1.4734
BSG	-0.749105	2.4324	-4.41616	5.66382e-05	0.000560046	1.46838
LOC101927988	-1.10255	-4.87006	-4.40936	5.79178e-05	0.000570873	1.44697
DYNC1I2	0.755172	-0.609655	4.39736	6.0245e-05	0.000589786	1.40923
LOC101929050	-0.688929	-4.73002	-4.3937	6.09719e-05	0.000595824	1.39774
USP18	-0.671835	-1.77131	-4.3922	6.12731e-05	0.000597958	1.39301
CTD-2313J17.5	0.823464	-0.706918	4.38805	6.21126e-05	0.000603559	1.37998
CBR3	-0.804274	0.239137	-4.388	6.21229e-05	0.000603559	1.37982
CD247	-0.687879	2.19493	-4.38534	6.26683e-05	0.000607739	1.37145
MRPL45P2	-0.753858	-1.5128	-4.38203	6.33516e-05	0.000613816	1.36106
ZNF630	0.720631	-1.12557	4.37464	6.49034e-05	0.000625215	1.33788
GATA1	-0.898636	0.291884	-4.37101	6.56798e-05	0.00063185	1.32649
GRIP2	0.627534	-3.27454	4.37046	6.5799e-05	0.000632435	1.32476
HRH2	0.667339	-1.74045	4.3632	6.73812e-05	0.000645066	1.302
ISM1	-0.727819	-2.88818	-4.36028	6.80295e-05	0.00065041	1.29284
LOC102723927	-0.792489	-3.68515	-4.3589	6.83371e-05	0.000653063	1.28852
RP11-138I18.2	-0.84679	-3.25891	-4.35781	6.85798e-05	0.000654804	1.28512
C5	0.692537	-1.35328	4.35613	6.89587e-05	0.000657552	1.27985
LOC100288893	-0.712889	0.719808	-4.34289	7.201e-05	0.000682739	1.2384
GPR97	0.710145	1.67364	4.33382	7.41742e-05	0.000700193	1.21006
C1QB	1.03129	-2.33017	4.32896	7.53594e-05	0.000708601	1.19488
LINC01393	-0.918833	-3.79607	-4.32519	7.6293e-05	0.000716592	1.1831
VSIG10L	0.649589	-2.65682	4.31345	7.92723e-05	0.000739613	1.14645
LINC00969	-0.642922	0.293315	-4.30273	8.20889e-05	0.000762889	1.11305
SLC38A6	0.666171	-1.53105	4.3004	8.27152e-05	0.000768095	1.10578
LINC01136	0.837037	-3.12976	4.29759	8.34756e-05	0.000774824	1.09703
LINC00494	-0.812656	-0.856405	-4.29643	8.37905e-05	0.000776748	1.09342
IL12RB2	-0.91008	-3.52928	-4.28559	8.67972e-05	0.000799827	1.05971
RNASE2	0.773812	3.98316	4.26363	9.32168e-05	0.000849238	0.991488
VANGL2	-1.11049	-3.61783	-4.26125	9.39406e-05	0.000854095	0.984095
CD36	0.628193	1.27786	4.26122	9.39485e-05	0.000854095	0.984015
KREMEN1	0.680276	-2.09244	4.2573	9.51527e-05	0.000862892	0.971842
ZNF595	-1.10383	-2.00117	-4.25595	9.55694e-05	0.000865923	0.967665
SOX8	-0.801871	-2.38588	-4.24663	9.85032e-05	0.000888684	0.938768
CTBP1-AS	-0.785999	-2.48308	-4.24645	9.8561e-05	0.000888684	0.938208
KIAA0125	-0.788673	-0.766538	-4.2464	9.85745e-05	0.000888684	0.938077
RAB36	0.841583	-0.897913	4.24561	9.88292e-05	0.000889504	0.935611
CREB5	0.713484	2.85306	4.2328	0.000103014	0.000919904	0.895986
MAP3K15	-0.847998	-1.69116	-4.22123	0.000106944	0.000949516	0.860222
RILP	-0.691917	0.601492	-4.22016	0.000107317	0.000952046	0.856897
LINC01215	-0.711659	1.24792	-4.20955	0.000111058	0.000979222	0.824166
KCNE1L	0.868203	-2.55893	4.20866	0.000111379	0.000981247	0.821416
LOC101927752	-0.652672	0.462011	-4.20714	0.000111928	0.000984449	0.816717
CLDN8	-0.785144	-5.08694	-4.20702	0.000111969	0.000984449	0.816365
RP11-506E9.3	0.674009	-4.19143	4.20651	0.000112155	0.000985444	0.814785
CD177	1.86555	-0.471889	4.20605	0.000112324	0.000986092	0.813346
C1orf226	0.674993	-3.92997	4.20387	0.000113114	0.000990893	0.806652
LOC286272	-0.944069	-2.93494	-4.20242	0.000113647	0.000994354	0.802165
OSTCP1	-0.70267	-4.72503	-4.19818	0.000115212	0.0010052	0.78911
CDKN3	0.747916	-3.6384	4.19066	0.000118043	0.00102659	0.765932
OLIG2	-0.680769	-3.29438	-4.18746	0.000119267	0.00103475	0.756087
PF4	-0.666938	3.99112	-4.18272	0.000121102	0.00104941	0.741507
ZNF23	-0.763574	0.351216	-4.18022	0.000122081	0.00105513	0.733823
BIRC2	0.643123	2.30349	4.18017	0.000122101	0.00105513	0.73367
SLC25A39	-0.72057	4.25312	-4.17732	0.00012323	0.00106317	0.724883
PIGW	-0.950121	-2.58999	-4.17027	0.000126057	0.0010841	0.703242
CMTM5	-0.917421	-0.358278	-4.16516	0.000128149	0.00110034	0.687536
TSPAN2	0.659953	0.370528	4.16296	0.000129061	0.00110685	0.680769
COL9A2	0.800267	-2.24637	4.13206	0.000142527	0.00120188	0.586101
LOC101929734	-0.82326	-1.19032	-4.13004	0.000143455	0.00120876	0.579914
RP2	0.638071	-1.72973	4.12675	0.000144977	0.0012178	0.56985
KRBOX1-AS1	-0.639879	-4.74873	-4.1264	0.000145139	0.00121821	0.568789
BC045789	-0.845112	-2.45571	-4.12388	0.000146316	0.00122572	0.561084
PPARG	0.654959	-3.40094	4.11238	0.000151809	0.00126085	0.52595
RP11-255A11.4	-0.636628	-4.74566	-4.11205	0.000151968	0.00126085	0.524954
LOC101927648	-0.646768	-1.83662	-4.11199	0.000151997	0.00126085	0.524771
NRCAM	-0.637506	-3.70987	-4.10852	0.000153695	0.00127276	0.514184
MIR4313	-0.753686	-3.81386	-4.10738	0.000154256	0.00127594	0.510713
TCRBV15S1	-0.751709	-1.48148	-4.10573	0.000155071	0.00128024	0.50569
TCL1B	-0.751579	-2.40471	-4.10111	0.000157381	0.00129486	0.491599
CCR3	-0.766741	1.87439	-4.09844	0.000158731	0.00130498	0.483461
C9orf47	0.684293	-1.26874	4.09501	0.000160481	0.00131689	0.473012
HPCAL4	-0.634614	-1.73928	-4.0915	0.000162293	0.00133023	0.462312
DQ592442	-1.33477	-1.65362	-4.08915	0.000163516	0.00133857	0.455159
RP11-66N11.8	0.887629	-2.33831	4.08501	0.000165693	0.00135144	0.442561
ZNF30	-0.878049	-0.946827	-4.07414	0.000171544	0.00139287	0.409503
MCF2L-AS1	-0.754275	-2.37181	-4.07369	0.000171787	0.00139432	0.408152
AMDHD1	1.05584	-1.59081	4.06811	0.000174873	0.00141407	0.391196
AK5	-0.674024	-1.34413	-4.06346	0.000177485	0.00143038	0.377081
LOH12CR2	0.693297	-4.48393	4.05009	0.000185204	0.00148485	0.336548
P2RY10	-0.685111	-0.899219	-4.04701	0.000187033	0.00149841	0.327193
LOC101927974	0.658238	-0.0431125	4.03904	0.000191829	0.00153364	0.303093
FRRS1	-0.740304	-5.34992	-4.03868	0.000192052	0.00153464	0.301987
LOC200609	-0.846672	-4.16075	-4.01683	0.000205853	0.00162455	0.235953
FKBP1B	0.770445	0.608302	4.01384	0.000207812	0.00163583	0.226946
CCDC141	-0.6558	-4.00824	-4.00746	0.000212059	0.00166442	0.2077
MMP26	-0.675132	-4.68886	-4.00537	0.000213464	0.00167303	0.201419
PROCR	-0.714437	-2.40053	-3.99835	0.000218268	0.00170266	0.180253
ZNF649	-0.656107	-3.29024	-3.99801	0.000218503	0.00170266	0.17923
RP11-803D5.4	-0.715768	-1.2125	-3.99375	0.00022147	0.00171836	0.166407
LOC340184	-0.680287	-5.12856	-3.98591	0.000227031	0.00174897	0.14283
HMMR	0.843832	-3.71753	3.98554	0.000227299	0.00175012	0.141707
ZNF610	-0.735968	-4.58383	-3.9794	0.000231752	0.00177649	0.123263
CASC1	0.911936	-1.58475	3.97721	0.000233364	0.00178695	0.116676
LOC101929007	0.932467	-2.48234	3.96612	0.000241679	0.00184294	0.0834044
KIAA1257	0.624243	-3.05885	3.96583	0.000241897	0.00184381	0.0825472
LINC00276	-0.665618	-4.35391	-3.96025	0.000246194	0.00187393	0.0658147
MGC24103	-1.20053	-2.50242	-3.95822	0.000247772	0.00188263	0.0597436
LOC93432	0.771897	-4.49896	3.95418	0.000250952	0.00190176	0.0476296
LINC01146	-0.884964	-3.8277	-3.95067	0.000253744	0.00191725	0.0371175
ZNF256	-0.671291	-0.7112	-3.94019	0.000262258	0.00197126	0.00577206
CARNS1	-0.806846	-0.748931	-3.93637	0.00026543	0.0019882	-0.00564426
FCRLA	-0.801335	-0.719044	-3.93562	0.000266051	0.00199148	-0.00786628
TAS2R45	-0.632343	-4.48827	-3.9351	0.00026649	0.00199407	-0.00942957
S1PR1	-0.673663	1.74781	-3.92844	0.000272131	0.00202787	-0.0293199
CTC-471J1.2	-0.626878	-1.44875	-3.91965	0.000279756	0.00207825	-0.0555533
LOC100132686	-0.689936	-3.16633	-3.91934	0.000280025	0.00207954	-0.0564664
SH2D1B	-0.663575	-1.29437	-3.91893	0.000280383	0.00208077	-0.0576805
FLT3	0.843438	-1.18419	3.91742	0.000281714	0.00208709	-0.0621753
ZNF850	-0.898154	-3.11558	-3.91536	0.000283549	0.00209923	-0.0683373
TTC26	0.652021	-3.6703	3.91383	0.000284913	0.00210645	-0.0728936
LOC102723918	1.29155	-2.1457	3.90207	0.00029562	0.00216931	-0.107902
RFPL1S	-0.942294	-4.08031	-3.89654	0.00030078	0.00219825	-0.124323
CUX2	-0.647198	-3.30217	-3.89581	0.000301476	0.00220258	-0.126513
C2orf15	-0.799871	-2.67712	-3.87641	0.000320343	0.00232396	-0.18409
ZMAT4	-1.02545	-3.91606	-3.87551	0.000321238	0.00232968	-0.186738
COMMD6	0.768692	-0.358701	3.86553	0.000331413	0.0023843	-0.216303
AIM2	0.679392	1.85869	3.86316	0.000333877	0.00239804	-0.223325
FHDC1	0.729609	-0.241605	3.85971	0.000337492	0.0024184	-0.233536
COX6C	0.986287	1.93997	3.8565	0.000340886	0.00243584	-0.243019
TGFBR3	0.805775	-0.371459	3.85258	0.00034508	0.00245732	-0.254609
VSTM1	-0.991068	1.76428	-3.8408	0.000357983	0.00253265	-0.289397
HPGDS	0.842812	-3.62553	3.83584	0.000363551	0.00256362	-0.304021
TNAP	-0.769125	-3.79524	-3.83184	0.000368098	0.00258972	-0.315794
STAC	0.816839	-4.2063	3.82778	0.000372775	0.00262007	-0.327754
LOC101927018	-0.634093	-3.0724	-3.82428	0.000376857	0.00264361	-0.338069
CNTNAP3	1.42755	-2.76242	3.8204	0.000381425	0.00266874	-0.34948
MAOA	1.18537	-3.46606	3.8153	0.000387518	0.00270398	-0.364487
AC068039.4	-0.765496	-3.62575	-3.80397	0.000401384	0.00278499	-0.397772
RP11-305O4.3	0.793572	-3.25597	3.78955	0.000419711	0.00289177	-0.44003
TRIM6	0.966194	-1.76479	3.78404	0.000426932	0.00293406	-0.456172
CNTNAP2	-0.831205	-3.53633	-3.78368	0.000427405	0.00293638	-0.457219
RP11-539L10.3	0.874379	-2.00307	3.77832	0.000434556	0.00297324	-0.472916
NFE4	0.728357	1.49455	3.77466	0.000439494	0.00300418	-0.483605
CALCRL	0.645444	-4.10548	3.76755	0.000449257	0.00306222	-0.504387
PTGS2	0.628833	0.460461	3.7569	0.000464268	0.00314769	-0.535467
ASPRV1	0.719427	0.578291	3.75498	0.000467018	0.00316138	-0.54105
C9orf72	0.763333	-0.660488	3.75418	0.000468177	0.00316725	-0.543394
SNRPG	0.749205	1.21234	3.73756	0.000492757	0.00330157	-0.591762
TPST1	0.975436	-0.0854817	3.73091	0.000502947	0.0033584	-0.611102
RP11-95O2.1	-0.715499	-3.24902	-3.72669	0.000509505	0.00338965	-0.623342
BEX2	-0.826253	-0.568542	-3.72092	0.000518625	0.00343871	-0.640102
MRC1	0.72256	-1.79942	3.72071	0.000518955	0.00343984	-0.640703
LOC101929719	-0.755978	-2.65274	-3.71766	0.00052384	0.00346497	-0.649552
C3orf33	0.668223	-3.32829	3.70485	0.00054483	0.00357617	-0.686654
RP11-539I5.1	-0.865889	-3.85341	-3.70471	0.000545055	0.00357617	-0.687045
AC005224.2	-0.737611	-2.16042	-3.70089	0.000551481	0.00360619	-0.69811
LOC344887	0.834241	-4.5575	3.69718	0.000557786	0.0036377	-0.708841
C7orf69	-0.633035	-3.75341	-3.69433	0.000562664	0.00366341	-0.717062
ERV3-2	0.703656	2.36822	3.69363	0.000563878	0.00366925	-0.719096
MAP3K7CL	-0.755916	1.52396	-3.6934	0.000564269	0.00367055	-0.71975
ST6GALNAC4	-0.635205	-1.26583	-3.69067	0.000569005	0.00369802	-0.727639
PDZD4	-0.688826	0.740789	-3.68823	0.00057327	0.0037235	-0.734687
RP11-395I6.3	-1.01448	-1.10983	-3.68519	0.000578621	0.00374814	-0.743455
TMEM163	-0.730764	-3.38383	-3.67686	0.000593533	0.0038287	-0.767465
LOC100996902	-0.634584	-4.26175	-3.674	0.00059874	0.00385082	-0.775705
TPD52	-0.62723	-0.777056	-3.66937	0.000607267	0.00389525	-0.789045
RP11-96K19.4	-0.711527	-3.2447	-3.66855	0.000608777	0.00390236	-0.791388
CDCA5	0.683579	-2.27949	3.6674	0.000610933	0.00391297	-0.794722
ZNF563	-0.641097	-3.57594	-3.66243	0.000620264	0.00395985	-0.809019
C1orf54	0.797676	-1.29537	3.66174	0.000621557	0.00396577	-0.810983
EDNRB	0.715536	-4.41383	3.66052	0.000623878	0.00397706	-0.814498
PRRG1	0.969143	-3.87569	3.64869	0.000646758	0.00410312	-0.848458
MS4A1	-0.651442	1.81206	-3.64661	0.000650874	0.00411946	-0.854439
ICAM4	-0.652075	-0.351434	-3.64255	0.000658952	0.00416023	-0.866065
RP11-274B18.4	0.846389	-2.30231	3.63717	0.000669823	0.0042178	-0.881488
KCNH8	-1.03301	-2.84793	-3.63672	0.000670751	0.0042223	-0.882793
FOLR1	0.715015	-4.32049	3.63384	0.000676644	0.00425333	-0.891036
FGF9	-0.70387	-3.77453	-3.63024	0.000684081	0.00429136	-0.901336
ZNF239	-0.717617	-2.2417	-3.62871	0.000687271	0.00430791	-0.90572
LOC102724927	-0.670093	-5.03073	-3.61678	0.000712582	0.00443929	-0.93979
DNA2	0.705775	-2.36156	3.60812	0.000731527	0.00452736	-0.964501
SLC51A	0.722902	-2.40427	3.60415	0.000740384	0.00457302	-0.975833
SMIM24	-1.12775	1.27291	-3.60132	0.000746737	0.00460176	-0.983876
RPL23AP32	-0.637747	-1.15677	-3.5821	0.000791404	0.00481806	-1.03856
TMEM252	0.722518	-1.32609	3.57937	0.000797934	0.00485236	-1.04629
ZFP14	-0.835506	-2.38058	-3.57118	0.000817899	0.00495568	-1.06954
RPS27L	0.716079	1.33151	3.57081	0.000818797	0.00495973	-1.07057
CYP1B1-AS1	0.699212	-2.26938	3.5643	0.000835007	0.005041	-1.08901
AASS	-0.624015	-4.04787	-3.5546	0.000859752	0.00514592	-1.11647
AKR1C3	-0.687189	0.849115	-3.55173	0.0008672	0.00517904	-1.12457
CABP5	-0.729573	-2.97436	-3.54801	0.000876931	0.00522563	-1.13506
RP11-379H18.1	-0.700707	-2.66615	-3.54438	0.000886564	0.00526565	-1.14533
PROM1	-1.03143	-3.96193	-3.54208	0.000892703	0.00529484	-1.15182
OSBP2	-0.81708	-0.498591	-3.52985	0.000926046	0.00546865	-1.18627
GABRB2	-0.700228	-4.79684	-3.52564	0.000937802	0.0055215	-1.19812
PNPLA1	0.703198	-2.94601	3.51132	0.000978865	0.00571298	-1.23837
KIF27	0.728708	-2.68996	3.51032	0.000981804	0.00572609	-1.24118
TUBB6	0.661764	-0.297331	3.50518	0.000997003	0.00580223	-1.25561
IGLJ3	-0.676228	0.647302	-3.49582	0.00102525	0.00593472	-1.28183
CFD	0.942973	2.36983	3.49315	0.00103344	0.00597031	-1.28929
SLC22A16	0.808816	-1.48968	3.48476	0.0010596	0.00609608	-1.31275
KL	1.0006	-3.89873	3.47526	0.00109	0.00624442	-1.33928
ZNF600	-0.623812	2.11827	-3.47137	0.00110268	0.00630538	-1.35012
C17orf99	-0.877081	-1.51554	-3.46631	0.00111938	0.00637396	-1.36422
DAAM2	1.45826	-1.11271	3.45524	0.0011568	0.0065423	-1.39504
IRAK1BP1	-0.689126	-3.77454	-3.45284	0.00116504	0.00658546	-1.40169
AC079767.4	-0.856434	-0.443192	-3.45198	0.00116804	0.00659913	-1.40411
LIM2	-0.64203	-2.77058	-3.44986	0.0011754	0.00663192	-1.40999
MAK	0.657029	-0.29543	3.44483	0.00119304	0.00671394	-1.42395
LOC401220	-0.818178	-4.32747	-3.41775	0.00129249	0.00716378	-1.49893
FLJ33360	-0.682393	-4.45183	-3.4132	0.00130995	0.00724944	-1.51149
ZNF257	-0.711679	-4.25397	-3.40826	0.00132918	0.00732775	-1.52512
WDR11-AS1	-0.632188	-3.87843	-3.4046	0.00134356	0.00738446	-1.53519
CHRM3-AS2	-0.810214	1.78827	-3.39391	0.00138652	0.00756873	-1.56464
RP11-382B18.4	1.03227	-2.73617	3.37646	0.00145942	0.00788792	-1.61255
LEPR	0.650648	-4.18679	3.37091	0.00148339	0.0079859	-1.62777
TPPP3	-0.666524	0.050004	-3.36208	0.00152226	0.00815347	-1.65194
LOC100271832	-0.732326	-3.91645	-3.34619	0.00159462	0.00844705	-1.69532
BCL2L1	-0.765197	-0.0466764	-3.32555	0.00169354	0.00889703	-1.75149
GRB14	-0.663758	-3.08999	-3.31829	0.00172969	0.0090409	-1.77119
MYBPH	0.714382	-2.31563	3.31672	0.00173763	0.00907582	-1.77546
ZNF404	-1.00086	-2.52835	-3.31375	0.00175267	0.00914115	-1.7835
SERPINB2	0.85612	-1.92361	3.30953	0.0017743	0.00922511	-1.79494
FLJ38379	-0.626763	-4.3945	-3.30046	0.00182163	0.00943935	-1.81948
LINC00328	-0.885451	-3.95053	-3.29863	0.0018313	0.00947595	-1.82442
C15orf65	0.628314	-3.15064	3.29771	0.00183619	0.00949443	-1.82691
SCN9A	0.691156	-3.92744	3.28504	0.00190483	0.00979557	-1.86111
TBC1D12	0.709865	-2.93594	3.2835	0.00191334	0.00982998	-1.86526
RP11-44F14.8	0.715181	-0.0942918	3.28314	0.00191536	0.009838	-1.86624
IL26	-0.762868	-4.43762	-3.27454	0.00196354	0.0100426	-1.88938
RP11-135A1.2	-0.722816	-3.60372	-3.27074	0.0019852	0.0101247	-1.8996
OK/SW-CL.36	0.823811	-2.25473	3.25996	0.0020479	0.010398	-1.92854
TAC3	-0.663416	-3.89317	-3.25345	0.00208665	0.01056	-1.94599
LRRC6	0.96228	0.997798	3.24953	0.00211037	0.0106527	-1.9565
SCML1	-0.666461	-0.477119	-3.23969	0.00217094	0.0109127	-1.98283
ECHDC3	0.903764	0.136084	3.23397	0.00220688	0.0110395	-1.99809
CTD-2292M16.8	-0.633915	-0.422733	-3.23263	0.0022154	0.0110744	-2.00168
BTNL3	-1.83704	-0.924491	-3.21939	0.00230109	0.0114158	-2.03695
LOC101927722	-0.691397	-3.50414	-3.21351	0.00234013	0.011583	-2.05259
BC069756	-0.662918	-4.213	-3.19686	0.00245412	0.0120443	-2.09676
LINC01410	0.717191	1.59596	3.19286	0.00248229	0.0121385	-2.10735
PBK	0.649641	-4.83847	3.18842	0.00251393	0.01225	-2.11911
AMOTL2	-0.689411	-4.80248	-3.1861	0.00253063	0.0123203	-2.12525
CNTNAP3P2	1.19749	-2.96421	3.1856	0.00253424	0.0123351	-2.12658
ABCA17P	-0.718883	-2.14534	-3.18325	0.00255122	0.0124038	-2.13277
SLC16A10	-0.673724	-2.87887	-3.18129	0.00256551	0.0124565	-2.13795
UNC45B	0.715328	-4.19223	3.17386	0.00262028	0.0126431	-2.15755
CCL23	-1.08622	-2.06425	-3.16579	0.00268103	0.0128703	-2.17881
CCL8	-0.863446	-3.15465	-3.16316	0.00270118	0.0129355	-2.18575
TDRD9	0.728813	-0.578369	3.16055	0.00272127	0.0130029	-2.19262
KBTBD3	0.664595	-1.60512	3.14062	0.00287928	0.0136405	-2.24492
GUSBP1	-0.750773	-4.33026	-3.13075	0.00296065	0.0139473	-2.27073
TMEM45A	0.696734	-2.39817	3.12635	0.00299764	0.0140903	-2.28223
CEL	0.654665	-4.50177	3.12274	0.00302828	0.0141881	-2.29164
RP11-138A9.1	-0.630137	1.74121	-3.11412	0.00310277	0.0144776	-2.31413
ZNRF3	-0.633587	-4.32767	-3.11197	0.00312157	0.0145496	-2.31972
TSPYL5	-0.668526	-1.1587	-3.11184	0.00312267	0.0145516	-2.32004
TNIP3	0.694455	-3.99997	3.10733	0.0031626	0.014684	-2.33179
RPL34	0.682825	4.15058	3.08734	0.00334506	0.0153404	-2.38365
LOC100132319	0.636687	-1.18942	3.06028	0.00360791	0.0163314	-2.45352
LRRN1	0.829079	-2.02257	3.05974	0.00361336	0.016351	-2.45491
LOC145474	0.753993	-0.0534023	3.05094	0.00370307	0.0166646	-2.47754
FGFBP3	-0.638611	-1.72432	-3.04986	0.00371424	0.016694	-2.48032
CTB-50L17.7	-0.6419	1.57556	-3.04712	0.00374267	0.0167905	-2.48736
GAGE3	-1.22084	-4.48427	-3.04699	0.00374408	0.0167933	-2.4877
LOC152225	-0.658824	-3.14187	-3.03939	0.00382405	0.0170989	-2.5072
ARMC2	0.637527	-2.18704	3.02907	0.00393517	0.0175198	-2.5336
CLIC2	0.672365	-1.24068	3.02286	0.00400348	0.0177509	-2.54946
DRC1	0.65642	-3.61895	3.01621	0.00407789	0.0180071	-2.56643
CXCL8	-0.690571	-0.968174	-3.01457	0.00409648	0.0180606	-2.57062
LOC101926996	-0.71473	-4.02929	-3.00207	0.00424047	0.018581	-2.60243
ADAM23	-0.704483	-2.95348	-2.99966	0.00426874	0.0186786	-2.60855
ZFP30	-0.652855	-1.44507	-2.98349	0.00446316	0.0193377	-2.64952
C15orf54	-0.801525	-2.41766	-2.98227	0.00447819	0.0193834	-2.65262
RP11-932O9.10	0.705188	-4.18409	2.95965	0.00476512	0.020389	-2.7097
MMP9	0.75329	2.37409	2.95928	0.00476989	0.0204013	-2.71062
POLR2K	0.683237	-0.571896	2.95341	0.00484725	0.0206751	-2.7254
CCDC62	0.640912	-3.78116	2.94935	0.00490135	0.0208583	-2.73559
IFI6	0.627247	0.514775	2.942	0.00500074	0.0211961	-2.75402
MMRN1	0.73028	-3.80872	2.93839	0.00505023	0.0213474	-2.76305
ISG15	-0.76226	2.3202	-2.93233	0.00513446	0.0216243	-2.77823
RSL24D1	0.685837	1.86203	2.9248	0.00524089	0.0219987	-2.79705
RHOXF1	-0.907634	-3.01792	-2.92211	0.00527928	0.0221341	-2.80374
PRSS21	-0.74572	-2.31597	-2.91535	0.00537725	0.0224406	-2.8206
DLGAP5	0.845802	-3.80353	2.91488	0.00538412	0.0224565	-2.82177
LOC101929002	0.751776	-3.86401	2.91118	0.00543853	0.0226223	-2.83099
FGF13	1.53062	-2.02196	2.9092	0.0054679	0.0227269	-2.83592
CLEC12B	0.68128	-0.871467	2.89447	0.00569055	0.0234365	-2.87248
FCRL5	-0.74873	-3.01111	-2.89276	0.00571692	0.0235162	-2.87671
CMPK2	-0.645232	1.44733	-2.88284	0.00587228	0.0240386	-2.90125
FAM118A	-0.733673	0.658811	-2.87788	0.00595143	0.0242892	-2.9135
DSCR8	0.662315	-3.86698	2.86652	0.00613638	0.0248426	-2.94149
GCAT	-0.638466	-1.33316	-2.86485	0.00616402	0.0249194	-2.9456
CTD-3025N20.3	-0.667018	-2.68266	-2.86442	0.00617126	0.0249279	-2.94667
PTGDS	-0.668911	0.983493	-2.85046	0.00640713	0.0256748	-2.98095
SLC16A14	-0.820387	-3.74063	-2.85029	0.00641005	0.0256817	-2.98137
LINC00664	0.665456	-4.10235	2.83704	0.00664186	0.0264738	-3.0138
LILRA6	0.675665	0.732096	2.83606	0.00665928	0.0265232	-3.0162
DGKK	-0.86622	-2.1744	-2.83442	0.00668851	0.0266054	-3.02019
PSORS1C3	0.951764	-3.90689	2.83028	0.00676304	0.0268328	-3.03031
RP3-525N10.2	0.973934	-0.967072	2.82259	0.00690336	0.0272767	-3.04904
ZNF711	-0.665498	-3.3145	-2.82256	0.00690387	0.0272767	-3.04911
LOC285181	0.623596	-2.2431	2.81416	0.00706031	0.027753	-3.06954
DDX11L2	-0.797469	0.889211	-2.80614	0.00721265	0.0281728	-3.089
BOK	-0.639699	-3.27368	-2.78356	0.00765818	0.0294823	-3.14358
KIAA1045	0.634222	-2.52597	2.77135	0.00790957	0.0302244	-3.17296
HLA-DQA1	-2.95608	-0.651181	-2.76071	0.0081348	0.0309105	-3.19849
WASF1	0.673698	-1.48148	2.75797	0.00819373	0.0311017	-3.20505
RP11-981G7.6	0.738909	-2.73358	2.72195	0.0090064	0.0335859	-3.29089
ANO5	0.739457	-3.06683	2.71632	0.00913989	0.0339668	-3.30423
SNX7	0.755003	-4.52186	2.70868	0.00932409	0.0344797	-3.32231
NPIPB15	-0.639978	0.115285	-2.69816	0.00958312	0.035251	-3.34713
PRICKLE2	-0.667999	-4.17166	-2.68969	0.00979652	0.0358532	-3.36707
CD200	-0.745027	-2.69924	-2.67958	0.0100568	0.0365462	-3.39079
LANCL3	0.663931	-3.85762	2.67534	0.0101681	0.0368643	-3.40074
C5orf34	-0.693161	-2.42412	-2.66985	0.0103135	0.0373102	-3.41358
KLRF1	-0.635983	1.78509	-2.66332	0.0104892	0.0378194	-3.42884
FAM150B	-0.688047	-3.49632	-2.64818	0.0109066	0.0390128	-3.46409
BTNL8	1.37833	1.58656	2.63693	0.0112268	0.0398394	-3.49019
SLC6A8	-0.677766	0.891289	-2.60731	0.0121116	0.042262	-3.55854
FAM110C	-0.790273	-3.27614	-2.60407	0.0122121	0.0424757	-3.56598
PLS1	0.709357	-3.68802	2.58942	0.0126762	0.0437369	-3.59953
LOC102724387	0.957854	-0.938323	2.55758	0.0137409	0.0466101	-3.67195
TTC25	-0.6241	-0.742677	-2.55456	0.0138459	0.0468982	-3.67879
ELOVL4	-0.738448	-2.39219	-2.55452	0.0138475	0.0468982	-3.67889
CTD-2377D24.6	0.73507	-3.54245	2.54947	0.0140248	0.0473359	-3.69029
CD160	-0.748151	1.27263	-2.54892	0.0140442	0.0473867	-3.69154
C21orf15	-0.829195	-1.05211	-2.5484	0.0140626	0.0474192	-3.69271

## Sheet: stroke-DEGs
583 common elements in "3h", "5h" and "24h":
POM121L9P
BC048132
ACSM2A
RASA3
AP000525.9
LOC100996760
RP11-69I8.2
LUC7L
SHOX
TIMM8A
TMC6
DHX32
LINC00342
ABHD17A
NUP210
LOC93463
BC039319
C9orf69
SH3GL3
FAM134C
SUN2
C11orf58
PRR26
EIF3G
RRS1
GLYATL1
FAM102A
UBE2S
DHX38
LQFBS-1
SYCP1
CCDC144CP
CARD11
TNFRSF25
SH2B3
ID3
LOC100505915
RNF166
TOPORS-AS1
IER5
PSMC3
HMCES
PINX1
TCIRG1
ARL6IP4
C8orf88
XRCC2
PIH1D1
CTSK
ANKRD36B
PP7080
DRAP1
LECT2
CHPF2
LCN10
CCR6
CDC37
GYG1
ALDOAP2
HNRNPL
FXYD1
C19orf24
CTNNB1
SUSD1
TXN
RP1-193H18.2
CPQ
SRCIN1
MBOAT2
ITFG2
POLR2E
UBAC2
OVOL2
RUNX1-IT1
CPD
CD300A
C5orf45
KIAA1958
WDR46
LINC00550
FLJ35934
RP11-6I2.3
GAGE1
PRO1804
MRPL17
AQP3
GOLGA8A
SLC22A4
PMF1
ZNF536
BCL9L
MRPL41
FAM155A
ST6GALNAC3
ACTR3BP2
SEPSECS-AS1
PSMB5
POTEM
DPF2
CHMP7
MTX1
PLCG1
SHKBP1
ANKRD22
RP11-255A11.4
LOC388692
MCEMP1
RP11-732A19.1
LOC100506100
MAPK13
AK094644
IRAK3
GK3P
RP11-319G9.3
GIPC1
PYCARD
SPIB
OSGEP
DLGAP1-AS2
MAP3K15
BZRAP1-AS1
2021-03-01
OLAH
HECW2
PRRG4
POLD4
COX16
NDST3
LOC101929497
ALKBH7
UQCRC1
VPS9D1
PSMD3
FLNA
TSPAN3
CKLF
VSIG4
CLEC4E
SOX9
LPAR4
GNRHR2
SHC4
AES
BC045784
FDX1L
CDCA5
PLD4
PEG3-AS1
FAT3
SRPK1
RP1-142L7.8
FLT3LG
CD19
RP11-330O11.3
NDRG2
MPPED2
EMC3-AS1
AVEN
SERTAD3
C7orf55
LHFPL2
XAB2
ADCY4
CLIC3
ANXA1
RP11-111K18.2
CD163
CLEC5A
CLEC4D
GADL1
H1FX
TNFAIP2
RNF25
IL18RAP
RP11-403P17.4
LINC00282
CCDC142
FCAR
FGF20
PLD3
BC022892
TRAPPC6A
LINC00926
FAM133A
CD72
TST
C1QC
FLJ37786
SLIRP
2021-09-01
LOC494150
LOC101060609
DOHH
LOC100507073
AL833181
DIRC2
AX748339
CD22
LOC100288893
TLR5
FBXO30
LIX1
DTX1
RP3-368A4.6
CTD-2033C11.1
ERI3
LOC100130744
RP1-102H19.8
ZNF146
HIP1R
ACTR3C
ZNF593
RP4-680D5.8
ZNF566
ZNF439
F5
S100A12
TFAP4
INSC
LOC441666
S1PR3
EDEM1
FAR2
LA16c-83F12.6
SCRG1
RP11-2E11.9
POLD1
RP1-228H13.5
SIRPD
DHRS3
BHLHB9
C7orf73
THBS1
HOXB-AS1
FLJ32955
ZNF30
PPIL1
LOC101927988
ELMO1
LINC00662
BC043356
LOC100505841
ABCA1
NAG18
LCK
C1QTNF1-AS1
CARD16
CLEC1A
ZNF257
C12orf75
CD27
CAMK1
LOC100271840
LOC643355
ZNF521
MAP2K6
ACKR4
KCNE3
RPL22L1
RP11-285F7.2
MCTP1
BMX
RP11-744D14.2
ITM2C
LINC00540
APBA2
AMN1
LINC00624
LRFN5
SLC26A8
MLC1
FRY-AS1
ZNF467
SNORD114-3
P2RX5
HGF
HIST1H4D
WDFY3
LOC100049716
ACOX2
RP11-357G3.2
BAK1
CR1
MSX1
LOC100272216
RP4-758J24.5
SLC17A6
KCNE1
CDKN3
UBE3D
LINC00566
WWC2
GRAPL
GAS6-AS1
RP11-803D5.4
RP11-749H17.2
LOC101930415
UQCRQ
RP11-1024P17.1
CST8
GRHL2
C2orf80
GALNT14
CASP5
GABRB2
LILRA5
AP001462.6
TNAP
LOC100288152
SNX29
KCNN4
AC079305.10
GRB10
MSRB2
RP11-134L10.1
ARG1
LOC100130458
HPSE
LINC00592
LRRC37BP1
ORMDL3
LOC100289061
FGD4
BCL2A1
TCN2
RP11-548H18.2
LINC00276
LOC100129917
PIK3C2B
LY6G5C
AP2S1
LOC101927699
IL23A
SNORD89
GGH
TCL1A
RP11-66N11.8
MMP26
SPDYE2
COL5A3
LOC100996902
GHET1
TMEM138
LOC100505812
BCL7A
C9orf38
TSPAN13
NSUN7
NDUFB3
HESX1
C2orf76
BC041025
RP11-475A13.2
PDZK1IP1
BC045789
ZNF438
AF198444
KCNRG
FKBP9
ZAP70
KLHL13
IGHV5-78
HMP19
DDIT4L
MPZL2
HCN3
CCR7
HTRA1
GYPC
EPHX2
LINC00883
FCRL1
SLC38A5
USP43
RAB36
CALHM2
KIF4A
SLC22A1
ST3GAL4-AS1
ECHDC3
BACH2
TWIST1
DKFZP434L187
MMP9
CBR3
CASC1
CD79A
LINC01094
CFD
KCNJ15
HIST1H4H
ZNF23
SPAG6
IL2RB
TENM2
SIPA1L2
C1orf226
TGFBR3
ABCB4
NT5DC4
LOC101927121
RP11-456P18.2
RP11-476D10.1
ASPH
BANK1
ACP5
LOC101927018
CWF19L1
LRG1
NELL2
EBF1
GNAZ
LOC145474
RP11-1275H24.2
ANKRD20A11P
IL1R1
SCN9A
LY96
FCRL3
JUP
SLC7A11
LIN7A
EFCAB12
NOG
IGHD
LOC100129447
NME8
RP11-394I13.2
DNAJC3-AS1
CTGF
LOC102546226
LOC255177
LOC158434
LOC101927648
BLVRB
CLDN8
ECRP
TPST1
BEX2
BLNK
LOC101929050
SIGLEC16
ZNF595
RP11-44F14.8
STK32B
NQO2
PIGW
CCDC17
FOXO4
ANXA3
PLA2G4A
FGF9
SPRNP1
MS4A1
GPR84
AMOTL2
ZNF239
GRB14
ANG
LOC101930097
SEPT7P9
UGT2B28
SERPINB2
GUK1
DCTN1-AS1
PAQR6
GGTA1P
LOC731424
ZFP14
PIWIL1
KIAA0125
LOC102723479
LINC00862
MS4A4A
TNFAIP6
FLT3
MAP3K7CL
LOC102724611
C7orf69
LOC200772
FCRLA
GPR19
ZMAT4
MAOA
RP11-138I18.2
GNGT1
BCL10
RP11-395I6.3
TMEM45B
VMP1
GLIS2
FREM3
ERVK3-2
LOC102723526
DQ592442
TPD52
SEMG1
ESPN
LOC102723918
NCEH1
AMDHD1
DRC1
LINC00323
VANGL2
MIR4313
FRRS1
PNPLA1
DSC2
IFI6
GFI1B
LINC01270
RP11-382B18.4
C9orf72
TPPP3
GLOD5
BCAT1
GCM1
NPRL3
GATA1
BTNL3
PF4
BSG
DPM2
SOX8
GUSBP1
TREML1
TCRBV15S1
RNF165
OR2B6
LOC401220
RBM38
DKFZp667F0711
CCL8
C9orf84
ZNF404
SLC25A39
ERV3-2
ZNF608
KCNH8
METTL7B
FCGR1A
ASCC2
KL
PRL
ZNF649
ELOVL4
ABCA17P
AC079767.4
OK/SW-CL.36
HORMAD1
CABP5
RP11-348N5.7
CMTM5
ZNF850
LINC00328
CTB-50L17.7
HBQ1
FAM20A
LOC101929007
LRRN1
FKBP1B
KCNE1L
FOLR3
SMIM24
MGC24103
LOC152225
C1QB
LOC285181
LOC286272
CNTNAP2
GAGE3
BCL2L1
PRSS33
PSORS1C3
CNTNAP3
CTD-3025N20.3
FGF13
OSBP2
PROM1
FAM118A
MMRN1
FCRL5
HLA-DQA1
