# Supplementary material for: Integrative identification of hub genes in development of atrial fibrillation related stroke
Source: PLoS One. 2023 Mar 23;18(3):e0283617. doi: 10.1371/journal.pone.0283617 (PMC10035830; doi:10.1371/journal.pone.0283617)
Supplement: S3 Table — (XLSX) [file pone.0283617.s006.xlsx]

## Sheet: GEO_diff
Supplementary Table 3 Differently expressed genes in GSE66724
id	logFC	AveExpr	t	P.Value	adj.P.Val	B
ZNF595	0.977715	4.32164	3.74385	0.00150929	0.852233	-2.43797
WLS	0.821013	7.92291	2.60531	0.0180025	0.852233	-3.46975
PDCD4	0.705475	5.27466	2.67201	0.0156449	0.852233	-3.40886
AOC3	0.654818	6.24696	2.29557	0.034069	0.852233	-3.74856
GRAMD1C	0.6341	5.80103	2.31849	0.0325266	0.852233	-3.72823
SEPSECS-AS1	0.607903	5.02924	2.53629	0.0207956	0.852233	-3.53253
AHCTF1	0.585876	6.94893	2.32552	0.0320666	0.852233	-3.72198
TVP23B	0.584974	6.13707	2.30043	0.0337362	0.852233	-3.74425
NFE4	0.582423	6.96308	2.15537	0.04507	0.852233	-3.87145
HPGD	0.565591	5.34955	2.97269	0.00822387	0.852233	-3.13292
LOC389765	0.564291	6.07718	2.77709	0.0125184	0.852233	-3.31259
AF001548.5	0.560248	7.42206	3.07755	0.0065503	0.852233	-3.03671
F2RL1	0.552699	8.04279	2.37023	0.0292812	0.852233	-3.68214
CXorf23	0.550369	5.57283	2.81788	0.0114742	0.852233	-3.27515
NHS	0.541725	4.93843	2.98865	0.00794472	0.852233	-3.11827
FAM174A	0.518376	8.57745	2.26624	0.0361408	0.852233	-3.77448
TMCC3	0.503658	8.44397	2.12231	0.0480994	0.852233	-3.90002
P2RY10	0.496725	7.42967	2.53666	0.0207795	0.852233	-3.53219
NNT-AS1	0.495651	6.06029	2.53039	0.0210525	0.852233	-3.53788
INTS2	0.485093	5.31966	2.48514	0.0231242	0.852233	-3.57884
WRB	0.480939	7.42197	2.57246	0.0192842	0.852233	-3.49966
HSPA13	0.479803	5.99933	2.57744	0.0190848	0.852233	-3.49514
RPA3OS	0.477445	6.28994	2.38499	0.0284121	0.852233	-3.66893
ZNF700	0.475027	7.28243	2.17068	0.0437266	0.852233	-3.85816
DCK	0.465581	7.92476	2.7437	0.0134404	0.852233	-3.34321
MIR646HG	0.461697	6.83701	3.06257	0.00676727	0.852233	-3.05044
FCRL5	0.459203	5.02296	2.45442	0.0246389	0.852233	-3.60657
LOC283588	0.454509	6.32426	2.50673	0.0221129	0.852233	-3.55932
SPIN4	0.448359	5.30741	2.76148	0.0129416	0.852233	-3.32691
SCYL3	0.448191	6.3926	2.67099	0.0156788	0.852233	-3.40979
MTFMT	0.447491	6.03753	2.7915	0.0121394	0.852233	-3.29936
HLTF	0.446781	6.97851	2.5827	0.0188759	0.852233	-3.49035
C15orf37	0.446764	7.01191	2.62903	0.0171279	0.852233	-3.44812
HLX	0.446432	8.49959	2.17937	0.0429811	0.852233	-3.85061
LINC01352	0.444242	4.25832	2.83549	0.0110499	0.852233	-3.25898
LHX4-AS1	0.443063	5.54497	2.33655	0.0313578	0.852233	-3.71218
IRS2	0.433854	9.96555	2.37315	0.0291073	0.852233	-3.67952
BTBD11	0.43278	5.68541	2.30404	0.0334909	0.852233	-3.74105
RP11-196G18.24	0.431781	6.86408	2.14946	0.0455981	0.852233	-3.87657
ABCB10	0.431558	6.82015	2.26921	0.0359259	0.852233	-3.77186
ZNF367	0.429584	4.95098	3.21312	0.00487157	0.852233	-2.91277
SPP1	0.428676	4.10622	2.42143	0.0263694	0.852233	-3.63626
C7orf60	0.424613	7.68707	2.45641	0.0245383	0.852233	-3.60478
ITPK1-AS1	0.421612	6.26004	2.11836	0.0484733	0.852233	-3.90343
ERMN	0.421558	5.18493	2.23142	0.0387521	0.852233	-3.80511
RP1-193H18.2	0.419425	6.17158	2.3829	0.028534	0.852233	-3.67081
AUH	0.417157	6.57284	3.16772	0.00538048	0.852233	-2.9542
SLC45A4	0.416131	8.76932	3.10268	0.00620141	0.852233	-3.01369
SNRK-AS1	0.415552	4.74916	2.28944	0.0344926	0.852233	-3.75398
ETFDH	0.41408	5.09069	2.39369	0.0279113	0.852233	-3.66114
SLCO4C1	0.40854	5.4534	2.65166	0.0163313	0.852233	-3.42746
LOC101928054	0.407747	6.92695	2.11669	0.0486329	0.852233	-3.90487
LOC100131170	0.405262	4.98149	3.41808	0.00310384	0.852233	-2.72702
MACROD2	0.403912	3.96941	2.27248	0.0356905	0.852233	-3.76897
CIPC	0.40236	6.20117	2.29191	0.0343209	0.852233	-3.75179
CLK4	0.401352	6.79051	2.46933	0.0238927	0.852233	-3.59312
ABCA5	0.400833	4.86234	2.52498	0.0212906	0.852233	-3.54278
TRIM6	0.400683	3.88719	3.14962	0.00559765	0.852233	-2.97074
BNIP3	0.39919	6.23003	2.12363	0.0479753	0.852233	-3.89889
FAM76B	0.395509	5.40483	2.82604	0.0112755	0.852233	-3.26765
NEK7	0.395103	10.1468	2.29598	0.0340407	0.852233	-3.7482
LIG4	0.394269	5.32651	2.454	0.0246603	0.852233	-3.60695
MSH2	0.393852	6.01755	2.11661	0.0486402	0.852233	-3.90494
FAM101B	0.393748	10.7711	2.63648	0.0168616	0.852233	-3.44132
KIT	0.391918	5.93071	2.3539	0.0302716	0.852233	-3.69672
SEC22A	0.389251	4.70758	2.95595	0.008527	0.852233	-3.1483
RPGRIP1	0.38363	6.22975	2.64078	0.0167097	0.852233	-3.43739
MTERF2	0.382702	5.53672	2.11596	0.0487023	0.852233	-3.9055
FBXL13	0.382688	4.68989	2.16247	0.044442	0.852233	-3.86529
ASPH	0.382125	4.6153	2.42211	0.0263326	0.852233	-3.63565
CEP192	0.382117	6.20015	2.5227	0.0213915	0.852233	-3.54484
ATL1	0.380462	5.0669	2.89382	0.00974933	0.852233	-3.20539
ST8SIA4	0.375881	7.29322	2.2942	0.0341626	0.852233	-3.74977
APPL2	0.375394	7.18877	2.60766	0.0179141	0.852233	-3.46761
MFN1	0.375127	6.40024	2.17237	0.0435807	0.852233	-3.85669
EMC2	0.374459	5.97266	2.18295	0.0426767	0.852233	-3.84749
TUBGCP3	0.374378	6.17593	2.10872	0.0493983	0.852233	-3.91173
RLIM	0.37314	6.87599	2.11748	0.0485572	0.852233	-3.90418
SRPK2	0.372878	8.0005	2.66402	0.0159111	0.852233	-3.41616
FIGNL1	0.371607	5.16067	2.41041	0.026972	0.852233	-3.64615
ZYG11B	0.369768	7.69505	2.49999	0.0224239	0.852233	-3.56541
TSHZ3	0.368737	7.17307	2.22619	0.0391591	0.852233	-3.8097
METTL21A	0.368443	5.697	2.25926	0.0366508	0.852233	-3.78063
HIST1H2AE	0.367146	5.61761	2.11935	0.0483792	0.852233	-3.90257
ATHL1	0.364439	7.94855	2.7167	0.0142333	0.852233	-3.36795
HEXIM2	0.363798	5.86792	2.27678	0.0353832	0.852233	-3.76518
FAM217B	0.36281	8.22635	2.7171	0.0142215	0.852233	-3.36759
ZDHHC23	0.362039	5.40191	2.10824	0.0494442	0.852233	-3.91213
FBXL4	0.36202	5.2459	2.68973	0.0150701	0.852233	-3.39265
RP4-635E18.8	0.354689	7.36242	2.27772	0.0353164	0.852233	-3.76435
NAP1L5	0.353966	3.94905	2.22606	0.039169	0.852233	-3.80981
GALNT7	0.352702	8.09437	2.13093	0.0472921	0.852233	-3.89259
DPEP3	0.351465	6.54383	2.22026	0.0396249	0.852233	-3.8149
CPNE1	0.351318	8.27248	2.28117	0.035072	0.852233	-3.7613
PRORSD1P	0.350196	4.27461	3.43624	0.00298192	0.852233	-2.71069
RP4-614O4.12	0.349428	3.99366	2.45263	0.0247302	0.852233	-3.60818
COMMD2	0.348855	6.4589	2.60286	0.0180954	0.852233	-3.47199
TCEAL4	0.3485	6.27365	2.48978	0.0229035	0.852233	-3.57465
SPATC1L	0.348105	6.48675	2.69253	0.0149811	0.852233	-3.39009
LOC389834	0.348064	4.74288	2.54213	0.0205441	0.852233	-3.52722
KATNAL1	0.348052	4.92172	3.27063	0.00429416	0.852233	-2.86042
RP11-1109F11.5	0.348017	4.4532	2.26021	0.0365808	0.852233	-3.77979
MAP4K3	0.347182	4.09483	2.11557	0.0487394	0.852233	-3.90583
CSTF2T	0.34655	6.75528	2.59755	0.018298	0.852233	-3.47683
ABCD3	0.34559	6.32866	2.14008	0.0464484	0.852233	-3.88469
ANKRD6	0.342739	4.74237	2.22058	0.0395998	0.852233	-3.81462
ANGPT1	0.341512	4.1744	2.86839	0.010297	0.852233	-3.22875
BEX4	0.340601	6.48054	2.87321	0.0101909	0.852233	-3.22432
C14orf28	0.339887	5.7092	2.37669	0.0288976	0.852233	-3.67636
ABAT	0.33578	7.35429	2.61266	0.0177273	0.852233	-3.46306
ERI1	0.335433	5.39266	2.27168	0.0357478	0.852233	-3.76968
CAPN7	0.334365	6.76824	2.18352	0.0426282	0.852233	-3.84699
ZBTB42	0.333267	5.09703	2.29622	0.0340241	0.852233	-3.74798
TET1	0.332386	3.80227	2.4266	0.0260908	0.852233	-3.63161
TRIM23	0.332343	6.54696	2.42772	0.026031	0.852233	-3.63061
IFT88	0.329609	6.51184	3.91905	0.00102336	0.852233	-2.28656
FRAT1	0.329487	10.4968	2.46963	0.0238778	0.852233	-3.59285
PCNX	0.329096	6.52676	2.29664	0.033995	0.852233	-3.74761
OGFRL1	0.328193	9.22139	2.11548	0.0487479	0.852233	-3.90591
RWDD3	0.324182	5.07865	3.0177	0.00745992	0.852233	-3.0916
DDX5	0.321225	7.2309	2.16271	0.044421	0.852233	-3.86508
RAB28	0.319669	6.00403	2.31866	0.0325154	0.852233	-3.72808
LYPLAL1	0.319393	7.05073	2.29236	0.0342903	0.852233	-3.7514
HIST1H2BH	0.318958	6.83638	2.60818	0.0178948	0.852233	-3.46714
LOC202025	0.317316	8.04713	2.3577	0.0300381	0.852233	-3.69332
ETNK1	0.317235	5.74359	2.30215	0.0336193	0.852233	-3.74273
RP11-395I6.3	0.316947	3.32473	2.37972	0.0287199	0.852233	-3.67365
TST	0.31666	8.5531	2.5771	0.0190981	0.852233	-3.49544
FNBP1L	0.315857	3.70758	2.523	0.0213783	0.852233	-3.54458
SYNGR3	0.31387	5.10426	2.32167	0.0323179	0.852233	-3.72541
NPTN	0.313736	10.3387	2.22979	0.038878	0.852233	-3.80654
GPD2	0.312851	5.25086	2.86074	0.0104675	0.852233	-3.23578
PMM1	0.312154	5.93344	2.21761	0.0398353	0.852233	-3.81722
MAFF	0.311334	6.97944	2.57965	0.0189967	0.852233	-3.49313
UHRF1	0.311165	4.36919	2.23644	0.0383652	0.852233	-3.80071
GPR27	0.310525	7.66194	2.282	0.0350131	0.852233	-3.76056
SPOPL	0.309811	8.9712	2.16329	0.04437	0.852233	-3.86458
ZBTB26	0.309568	5.17351	2.26533	0.036207	0.852233	-3.77528
ZNF322	0.309553	6.27937	2.27825	0.0352788	0.852233	-3.76388
TDG	0.308629	7.59585	2.35947	0.0299301	0.852233	-3.69174
PRO1082	0.30826	4.64899	2.63886	0.0167774	0.852233	-3.43915
STIM2	0.307842	7.0508	2.76696	0.0127914	0.852233	-3.32188
TUBA4A	0.30771	10.8172	2.46384	0.0241649	0.852233	-3.59807
C5orf30	0.307426	6.19301	2.52245	0.0214029	0.852233	-3.54508
ATG16L2	0.306639	10.5141	2.32603	0.0320337	0.852233	-3.72153
RP4-758J24.5	0.304427	5.67713	2.32597	0.0320376	0.852233	-3.72158
ARSG	0.304368	7.00198	2.53517	0.0208438	0.852233	-3.53354
ZNF143	0.304315	8.22036	2.51756	0.0216213	0.852233	-3.54951
LRP11	0.30429	3.86038	2.45279	0.0247222	0.852233	-3.60804
TUBE1	0.304002	3.75291	2.13015	0.047365	0.852233	-3.89327
ORC2	0.303531	6.69328	2.46776	0.0239704	0.852233	-3.59454
CREBZF	0.303379	5.67723	2.18275	0.0426934	0.852233	-3.84766
WDR20	0.302073	5.88254	2.17763	0.0431291	0.852233	-3.85212
OTOS	0.300777	4.47416	3.34551	0.00364224	0.852233	-2.79251
LOC101929760	0.300215	4.86412	2.14886	0.0456522	0.852233	-3.87709
LOXL1	0.298341	4.06673	3.37525	0.0034113	0.852233	-2.76564
CBX1	0.29723	8.83193	2.35132	0.0304307	0.852233	-3.69901
HIAT1	0.296768	9.41547	2.3261	0.0320292	0.852233	-3.72147
EPHB1	0.29505	6.19877	2.41891	0.0265061	0.852233	-3.63852
ALKBH6	0.294322	6.89523	2.451	0.0248131	0.852233	-3.60965
ZNF805	0.293243	6.11416	2.21056	0.0403985	0.852233	-3.82339
CCP110	0.292678	6.12339	2.21105	0.0403592	0.852233	-3.82296
KIF11	0.292573	3.49676	2.24788	0.0374969	0.852233	-3.79065
KBTBD11	0.29226	6.88192	2.29188	0.0343233	0.852233	-3.75182
ZADH2	0.291833	6.41275	2.40123	0.0274842	0.852233	-3.65439
CEP95	0.290992	5.02679	2.39056	0.0280904	0.852233	-3.66394
LOC100132352	0.290053	7.46845	2.10895	0.0493755	0.852233	-3.91152
CXorf57	0.289975	3.95366	2.47044	0.0238379	0.852233	-3.59212
SMIM3	0.28986	8.06872	2.39868	0.0276281	0.852233	-3.65668
COX11	0.289369	5.43247	2.42149	0.0263657	0.852233	-3.6362
EIF3J-AS1	0.288205	5.91233	2.35873	0.029975	0.852233	-3.6924
AMPD3	0.286869	8.60592	2.78378	0.0123411	0.852233	-3.30645
CEP83	0.286832	3.77591	2.56011	0.0197881	0.852233	-3.51089
PTPN12	0.286729	6.48855	2.16243	0.0444461	0.852233	-3.86533
H2BFS	0.285907	8.60621	2.15169	0.0453982	0.852233	-3.87464
ARL6IP1	0.28494	9.81152	2.35491	0.0302094	0.852233	-3.69582
SLBP	0.284461	9.4723	2.32624	0.03202	0.852233	-3.72134
POLA1	0.283942	5.89603	2.23416	0.0385403	0.852233	-3.8027
GABPA	0.283882	5.58152	2.45611	0.0245535	0.852233	-3.60505
TRIM24	0.282871	5.45428	2.41797	0.026557	0.852233	-3.63936
PCMTD1	0.282611	7.01684	2.42427	0.0262161	0.852233	-3.63371
CTDSPL2	0.282163	6.70335	2.30766	0.033247	0.852233	-3.73784
SDHAF2	0.281533	8.51394	2.72811	0.0138931	0.852233	-3.3575
FBXO33	0.280326	8.29441	2.25545	0.0369317	0.852233	-3.78398
MIDN	0.27994	4.92527	2.34724	0.030684	0.852233	-3.70265
ACPP	0.279509	5.74347	2.15021	0.0455305	0.852233	-3.87592
CSTF1	0.278187	6.13396	2.31581	0.0327035	0.852233	-3.73061
CEP85L	0.277625	5.91848	2.54909	0.0202482	0.852233	-3.5209
LOC389831	0.277381	3.14064	3.97023	0.00091361	0.852233	-2.24295
CMAHP	0.276519	4.52932	2.16985	0.043798	0.852233	-3.85888
FAM84B	0.275557	6.2873	2.31342	0.0328624	0.852233	-3.73274
POLR2D	0.275332	6.15382	2.53545	0.0208319	0.852233	-3.53329
ANKRD28	0.274889	6.76002	2.10859	0.049411	0.852233	-3.91184
RP11-728F11.4	0.274176	5.27799	3.13969	0.00572041	0.852233	-2.97982
PGM2	0.273281	7.75329	2.31545	0.0327275	0.852233	-3.73093
MAPK15	-0.27316	6.1839	-3.01795	0.00745586	0.852233	-3.09137
CCDC71	-0.273911	7.5832	-2.21607	0.0399575	0.852233	-3.81857
LOC101928222	-0.27436	4.70704	-2.22386	0.0393417	0.852233	-3.81174
LOC284373	-0.275131	5.48861	-2.64809	0.0164545	0.852233	-3.43072
SCGB2B2	-0.276123	4.14365	-2.51248	0.0218504	0.852233	-3.55411
MIR10A	-0.277181	5.00006	-2.68441	0.0152405	0.852233	-3.39752
CELSR3-AS1	-0.277273	4.11468	-3.04698	0.00700052	0.852233	-3.06474
FPGS	-0.277625	7.57955	-2.57335	0.0192486	0.852233	-3.49886
RP11-753A21.2	-0.277827	4.74101	-2.1698	0.0438031	0.852233	-3.85893
LOC101928230	-0.277879	6.38769	-2.51741	0.0216279	0.852233	-3.54964
FLJ21369	-0.27817	3.35399	-2.51532	0.0217222	0.852233	-3.55154
CYP2J2	-0.278489	5.92204	-2.13765	0.0466714	0.852233	-3.88679
PURB	-0.279957	5.68441	-3.4495	0.00289589	0.852233	-2.69878
CAPG	-0.280865	9.02033	-2.99613	0.00781705	0.852233	-3.1114
RPS10P7	-0.281331	5.30404	-2.36017	0.0298875	0.852233	-3.69112
SPATA24	-0.282151	6.7032	-2.34187	0.0310209	0.852233	-3.70744
LOC102723620	-0.282209	5.62481	-2.51294	0.0218299	0.852233	-3.5537
GABBR1	-0.282304	6.66021	-2.25627	0.0368713	0.852233	-3.78326
IL17C	-0.282584	7.36551	-2.15525	0.0450806	0.852233	-3.87156
EMID1	-0.282626	5.90361	-2.16084	0.0445859	0.852233	-3.86671
PDZRN3-AS1	-0.282892	3.44125	-2.64965	0.0164004	0.852233	-3.42929
EPHX1	-0.282899	6.27841	-2.11379	0.0489097	0.852233	-3.90736
MAFB	-0.28305	9.27904	-2.45202	0.0247614	0.852233	-3.60873
AIF1	-0.283562	9.45952	-2.67615	0.0155089	0.852233	-3.40507
ELK1	-0.284595	6.81758	-2.31739	0.032599	0.852233	-3.7292
RRN3P3	-0.284913	3.86278	-2.44667	0.0250356	0.852233	-3.61355
RGS9BP	-0.285001	4.67547	-2.65015	0.0163831	0.852233	-3.42883
NAPSA	-0.286049	6.61405	-2.37021	0.0292822	0.852233	-3.68215
DAO	-0.28607	5.00917	-3.01434	0.00751451	0.852233	-3.09468
LINC00309	-0.286846	2.99008	-3.28975	0.00411756	0.852233	-2.84305
RP5-1098D14.1	-0.286968	5.313	-2.53056	0.0210448	0.852233	-3.53772
RXFP2	-0.28802	3.21263	-2.3725	0.0291458	0.852233	-3.6801
LBX2-AS1	-0.288197	5.9184	-2.84416	0.0108464	0.852233	-3.25101
CYP4F22	-0.289299	5.54387	-2.12855	0.047514	0.852233	-3.89465
GRWD1	-0.292579	7.65762	-2.44271	0.0252404	0.852233	-3.61711
GBX1	-0.293607	6.90541	-2.1358	0.0468411	0.852233	-3.88838
PLBD2	-0.294024	7.0965	-2.16538	0.0441876	0.852233	-3.86277
SOHLH1	-0.296208	5.13241	-3.14286	0.00568094	0.852233	-2.97692
KRT19P2	-0.29627	5.6089	-2.95829	0.00848403	0.852233	-3.14616
SLC17A3	-0.296514	4.34773	-3.56086	0.00226389	0.852233	-2.59926
LINGO3	-0.296617	8.18146	-2.25174	0.0372078	0.852233	-3.78725
STK4-AS1	-0.296682	5.67893	-2.10863	0.0494066	0.852233	-3.9118
DZIP1L	-0.297778	4.83181	-2.80501	0.0117942	0.852233	-3.28696
ADRA2B	-0.299129	5.97354	-2.68551	0.0152051	0.852233	-3.39651
FBP1	-0.29941	8.51035	-2.49471	0.0226709	0.852233	-3.57019
DKFZp451B082	-0.299554	4.38687	-3.57024	0.00221742	0.852233	-2.59093
SYNGAP1	-0.301112	5.68863	-2.14303	0.0461798	0.852233	-3.88214
IFNB1	-0.301995	3.98689	-2.99535	0.00783024	0.852233	-3.11212
PRKG2	-0.303027	4.61937	-2.68189	0.015322	0.852233	-3.39982
AP000473.8	-0.303094	4.82551	-2.18189	0.0427663	0.852233	-3.84841
PRSS3P2	-0.303991	6.94956	-2.18363	0.0426196	0.852233	-3.8469
C17orf82	-0.304907	6.95132	-2.45584	0.0245673	0.852233	-3.60529
LOC100996694	-0.305418	4.21323	-2.44843	0.0249452	0.852233	-3.61197
OR7E37P	-0.305513	7.42066	-2.27829	0.0352758	0.852233	-3.76384
ARHGEF25	-0.305889	5.69624	-2.32535	0.0320776	0.852233	-3.72213
FAM178B	-0.307391	5.9854	-2.21803	0.0398013	0.852233	-3.81685
SEMA6C	-0.309048	7.0947	-2.10893	0.0493779	0.852233	-3.91154
PROZ	-0.31218	5.22303	-2.14098	0.0463662	0.852233	-3.88391
GRB7	-0.312871	6.35003	-2.30747	0.0332599	0.852233	-3.73801
CBLN3	-0.313691	5.09975	-2.49275	0.022763	0.852233	-3.57196
APOL6	-0.319249	6.82638	-2.54252	0.0205276	0.852233	-3.52687
LOC100505711	-0.319491	6.13003	-2.43337	0.02573	0.852233	-3.62552
AX747826	-0.319835	6.11551	-2.2667	0.0361077	0.852233	-3.77407
CADPS2	-0.320256	3.43445	-3.16075	0.00546318	0.852233	-2.96057
AGXT2	-0.321315	5.06688	-2.28078	0.0350996	0.852233	-3.76164
CTSL	-0.321414	6.94216	-2.60237	0.0181141	0.852233	-3.47244
RP11-173B14.4	-0.323099	6.46841	-2.66219	0.0159725	0.852233	-3.41783
KCNS1	-0.32355	6.03937	-2.17974	0.0429487	0.852233	-3.85028
SLC22A31	-0.324535	7.70715	-2.36652	0.0295034	0.852233	-3.68545
SYNDIG1L	-0.324907	5.46099	-3.68519	0.00171891	0.852233	-2.48934
SCGN	-0.328158	5.84679	-2.32422	0.0321514	0.852233	-3.72314
HTR3B	-0.330344	4.36983	-2.73152	0.0137928	0.852233	-3.35438
ADAMTSL4	-0.330908	6.65235	-2.43774	0.0255001	0.852233	-3.62159
DEFB118	-0.331602	5.71833	-2.10321	0.0499336	0.852233	-3.91646
MOK	-0.332812	5.87092	-2.20119	0.0411588	0.852233	-3.83158
POU5F1B	-0.333064	8.04857	-2.23111	0.0387758	0.852233	-3.80538
LOC100996345	-0.337877	4.42698	-2.19308	0.0418278	0.852233	-3.83866
TRIM67	-0.340214	6.16739	-2.23603	0.0383964	0.852233	-3.80106
TAC3	-0.340245	5.61104	-2.50375	0.0222498	0.852233	-3.56201
COLCA1	-0.341873	7.611	-2.43781	0.0254964	0.852233	-3.62153
AP000230.1	-0.343587	6.22391	-2.36774	0.0294302	0.852233	-3.68436
LDHC	-0.344028	4.44221	-2.58053	0.0189618	0.852233	-3.49232
RPS23	-0.345127	10.1715	-2.47133	0.0237941	0.852233	-3.59132
ZNF385A	-0.346301	7.95304	-2.24688	0.0375722	0.852233	-3.79153
LOC101928881	-0.346414	6.52215	-2.14542	0.0459623	0.852233	-3.88007
NOBOX	-0.34696	7.17773	-2.21656	0.0399183	0.852233	-3.81813
C1orf111	-0.350582	5.1115	-2.10908	0.0493632	0.852233	-3.91141
CHAC1	-0.35486	4.94601	-4.45622	0.000312387	0.852233	-1.84416
SEC14L4	-0.354926	5.18292	-2.40141	0.0274738	0.852233	-3.65422
RP5-1039K5.16	-0.357479	5.79121	-2.76572	0.0128253	0.852233	-3.32302
PPP1R14C	-0.360358	4.84332	-2.38236	0.0285652	0.852233	-3.67129
NRROS	-0.361114	8.1193	-2.38081	0.0286561	0.852233	-3.67268
GPR64	-0.362222	3.94772	-3.19097	0.00511364	0.852233	-2.93297
UBXN11	-0.362662	7.78962	-2.48265	0.0232437	0.852233	-3.58109
DSERG1	-0.363282	8.36803	-2.4478	0.0249776	0.852233	-3.61254
RP3-525N10.2	-0.363579	3.19555	-2.72542	0.0139727	0.852233	-3.35997
VIT	-0.364004	4.9599	-2.94075	0.00881143	0.852233	-3.16226
LOC100505474	-0.364891	4.51867	-2.25776	0.0367614	0.852233	-3.78195
BEX1	-0.365445	4.136	-3.4091	0.00316599	0.852233	-2.73512
WARS	-0.367626	9.56493	-2.42848	0.02599	0.852233	-3.62992
LNP1	-0.368799	5.42004	-2.94147	0.00879778	0.852233	-3.1616
ZNF488	-0.369889	4.93017	-2.58038	0.0189678	0.852233	-3.49246
LOC101929118	-0.373603	4.09226	-2.13255	0.0471421	0.852233	-3.8912
DMBT1	-0.382651	6.26663	-2.3108	0.0330369	0.852233	-3.73506
PPP1R13L	-0.385417	5.79273	-3.12729	0.00587732	0.852233	-2.99116
NLRP8	-0.388478	6.07009	-2.51537	0.02172	0.852233	-3.55149
HCFC1R1	-0.388527	7.87028	-2.99403	0.00785262	0.852233	-3.11333
LPIN3	-0.389385	7.47482	-2.59106	0.0185484	0.852233	-3.48274
PGLYRP4	-0.39216	5.90754	-2.11198	0.0490834	0.852233	-3.90892
BMS1P6	-0.397	7.30697	-2.61004	0.0178247	0.852233	-3.46544
FNDC4	-0.399256	7.15208	-2.12287	0.0480466	0.852233	-3.89954
CTSB	-0.402018	10.6422	-2.22213	0.0394774	0.852233	-3.81326
LOC100129461	-0.407904	4.53846	-3.27097	0.00429096	0.852233	-2.86011
GDPD2	-0.409166	6.73672	-2.21863	0.0397537	0.852233	-3.81632
GJB1	-0.425357	6.67313	-2.2318	0.0387225	0.852233	-3.80478
OR1F1	-0.428139	6.17919	-2.53762	0.020738	0.852233	-3.53132
PPP1R17	-0.434033	5.38954	-3.61481	0.00200902	0.852233	-2.5514
TRMT2B	-0.435286	6.10607	-3.09017	0.00637273	0.852233	-3.02515
THTPA	-0.439597	8.1653	-2.31373	0.0328416	0.852233	-3.73246
HBQ1	-0.446851	9.4642	-2.31331	0.0328694	0.852233	-3.73283
ERVH-1	-0.4921	8.16084	-2.51712	0.0216413	0.852233	-3.54991
PLVAP	-0.500212	7.06263	-2.16832	0.0439309	0.852233	-3.86021
MATR3	-0.566563	4.9783	-2.79043	0.0121672	0.852233	-3.30034
ROGDI	-0.568624	8.29701	-2.18714	0.0423238	0.852233	-3.84384
SSBP3	-0.570863	7.92921	-2.21079	0.0403798	0.852233	-3.82318
MYL4	-0.592059	9.76264	-2.14145	0.0463236	0.852233	-3.8835
SLC12A7	-0.611631	8.78205	-3.88121	0.00111295	0.852233	-2.319
ELANE	-0.646218	6.17003	-2.32669	0.0319912	0.852233	-3.72095
BC044596	-0.660472	6.12382	-2.99513	0.00783407	0.852233	-3.11232
GRINA	-0.669886	9.11849	-2.32821	0.0318925	0.852233	-3.71959
AMFR	-0.692502	6.71276	-2.23381	0.0385672	0.852233	-3.80301
APOBEC3B	-1.95886	4.91054	-2.45953	0.0243809	0.852233	-3.60196
HLA-DRB4	-2.05964	5.20684	-2.89393	0.00974697	0.852233	-3.20528
