# Supplementary material for: Integrative identification of hub genes in development of atrial fibrillation related stroke
Source: PLoS One. 2023 Mar 23;18(3):e0283617. doi: 10.1371/journal.pone.0283617 (PMC10035830; doi:10.1371/journal.pone.0283617)
Supplement: S4 Table — (XLSX) [file pone.0283617.s007.xlsx]

## Sheet: supplementary Table4
Supplementary Table 4 Differently expressed genes in GSE70887
ID	logFC	AveExpr	t	P.Value	adj.P.Val	B
hsa-miR-126*	1.21128	5.34475	17.9451	3.14e-05	0.0146932	2.80921
hsa-miR-508-5p	-1.91239	2.98913	-10.1846	0.00034662	0.0811958	-0.0970649
hsa-miR-339-3p	-1.36749	3.66068	-5.80619	0.00341337	0.34279	-2.86653
hsa-miR-320c	-1.36302	8.22223	-5.67225	0.00373905	0.34279	-2.9762
hsa-miR-208b	2.18573	8.74172	4.99068	0.00611532	0.40929	-3.56653
hsa-miR-29b	1.2707	10.7183	4.38511	0.00989846	0.442249	-4.14093
hsa-miR-503	1.21278	3.15814	4.21391	0.011439	0.446599	-4.31262
hsa-miR-142-3p	1.24562	6.42181	3.93485	0.0146073	0.473219	-4.60177
hsa-miR-24-1*	1.48543	6.35127	3.62466	0.0194259	0.52006	-4.93703
hsa-miR-630	-3.21675	8.16888	-3.41884	0.0236629	0.540783	-5.16767
hsa-miR-193a-3p	1.62737	7.0694	3.2261	0.0286388	0.559054	-5.38953
hsa-miR-483-5p	-1.28766	6.35446	-3.07021	0.033566	0.604834	-5.57302
hsa-miR-520e	-1.24803	2.96544	-3.04261	0.0345372	0.610591	-5.60588
hsa-miR-33a	1.50682	3.34918	3.00822	0.0357929	0.61663	-5.64698
hsa-miR-198	-1.1597	3.44586	-2.95958	0.0376595	0.61663	-5.70538
hsa-miR-136	1.55047	4.46718	2.95526	0.0378305	0.61663	-5.71058
hsa-miR-144	3.56802	4.6971	2.92962	0.0388651	0.61663	-5.74152
hsa-miR-452	1.61974	3.59518	2.90752	0.0397826	0.61663	-5.76825
hsa-miR-340	1.51297	4.03238	2.82603	0.0433872	0.625461	-5.8674
hsa-miR-520b	-1.66366	3.28808	-2.81617	0.043848	0.625461	-5.87944
hsa-miR-516a-5p	-1.38214	3.11593	-2.74991	0.0470948	0.653968	-5.96078
