# Supplementary material for: Integrative identification of hub genes in development of atrial fibrillation related stroke
Source: PLoS One. 2023 Mar 23;18(3):e0283617. doi: 10.1371/journal.pone.0283617 (PMC10035830; doi:10.1371/journal.pone.0283617)
Supplement: S5 Table — (XLSX) [file pone.0283617.s008.xlsx]

## Sheet: supplementary Table5
Supplementary Table 5 Differently expressed genes in GSE12909
id	logFC	AveExpr	t	P.Value	adj.P.Val	B
hsa_circ_0058161	-3.29233	7.94444	-7.45263	0.000153586	0.314887	0.321509
hsa_circ_0020174	-3.02059	8.77273	-6.82936	0.000263148	0.314887	0.0443031
hsa_circ_0006867	2.52455	7.19218	6.65352	0.000308448	0.314887	-0.0417585
hsa_circ_0058794	-3.16466	13.7719	-6.46917	0.000365604	0.314887	-0.136026
hsa_circ_0058792	-2.98286	13.8626	-6.4094	0.000386625	0.314887	-0.167511
hsa_circ_0015004	-2.80158	14.3772	-6.31438	0.000422897	0.314887	-0.218517
hsa_circ_0001873	-2.8638	13.9524	-6.25035	0.000449496	0.314887	-0.253563
hsa_circ_0001074	2.80333	10.2204	5.89749	0.000634414	0.314887	-0.456842
hsa_circ_0079477	2.53811	7.37489	5.85803	0.00065994	0.314887	-0.480684
hsa_circ_0006411	-2.33648	7.32133	-5.82191	0.000684317	0.314887	-0.502709
hsa_circ_0006562	-2.63016	14.4295	-5.76132	0.000727511	0.314887	-0.540098
hsa_circ_0045114	-3.62223	11.0884	-5.75583	0.000731572	0.314887	-0.543512
hsa_circ_0001952	-3.55217	11.9743	-5.74822	0.000737245	0.314887	-0.548254
hsa_circ_0005791	3.56458	8.64148	5.65616	0.000809906	0.314887	-0.606305
hsa_circ_0079480	2.9176	9.3935	5.64244	0.000821415	0.314887	-0.615075
hsa_circ_0025593	-2.49377	9.21964	-5.5289	0.000923918	0.314887	-0.688734
hsa_circ_0005299	3.72458	8.82231	5.51754	0.000934933	0.314887	-0.696214
hsa_circ_0065217	-2.71222	14.8762	-5.50922	0.000943102	0.314887	-0.701711
hsa_circ_0042190	-2.45251	6.68125	-5.5078	0.000944502	0.314887	-0.702648
hsa_circ_0020303	-2.60725	14.7735	-5.46348	0.000989434	0.314887	-0.732112
hsa_circ_0008678	2.09411	8.01916	5.35268	0.00111256	0.314887	-0.807159
hsa_circ_0004001	2.83476	9.01418	5.28997	0.00118977	0.314887	-0.850531
hsa_circ_0000286	-2.96373	9.66711	-5.25572	0.00123446	0.314887	-0.874503
hsa_circ_0004491	2.31593	10.0715	5.2138	0.0012917	0.314887	-0.904106
hsa_circ_0004825	2.13174	6.6978	5.1982	0.00131377	0.314887	-0.915206
hsa_circ_0056281	3.10625	7.8959	5.16613	0.00136044	0.314887	-0.93814
hsa_circ_0017627	2.35718	7.40977	5.04807	0.00154888	0.314887	-1.02412
hsa_circ_0092314	-2.87739	12.872	-4.9602	0.00170801	0.314887	-1.0897
hsa_circ_0009052	-2.63185	13.3998	-4.95688	0.00171437	0.314887	-1.09221
hsa_circ_0083092	3.26986	9.46812	4.93625	0.00175447	0.314887	-1.10781
hsa_circ_0006916	3.60462	10.0374	4.91278	0.00180136	0.314887	-1.12566
hsa_circ_0004134	-2.18141	8.05804	-4.86623	0.00189856	0.314887	-1.16136
hsa_circ_0002928	-3.48908	9.05239	-4.78884	0.00207333	0.314887	-1.22159
hsa_circ_0008742	2.3569	7.52966	4.77625	0.0021034	0.314887	-1.23148
hsa_circ_0002228	3.1017	7.78476	4.77286	0.00211159	0.314887	-1.23416
hsa_circ_0001946	-2.577	15.3069	-4.7051	0.00228277	0.314887	-1.28799
hsa_circ_0042103	4.53366	10.0871	4.68259	0.00234298	0.314887	-1.30606
hsa_circ_0006886	2.18741	8.00389	4.62173	0.00251481	0.314887	-1.3554
hsa_circ_0006906	2.71516	8.60023	4.61166	0.00254458	0.314887	-1.36364
hsa_circ_0003965	3.73509	9.64242	4.60872	0.00255333	0.314887	-1.36604
hsa_circ_0025614	3.10923	8.7952	4.59786	0.00258598	0.314887	-1.37495
hsa_circ_0063756	-2.99191	7.33258	-4.58602	0.00262211	0.314887	-1.38468
hsa_circ_0005576	-2.44576	8.69698	-4.57622	0.00265243	0.314887	-1.39276
hsa_circ_0005843	2.58984	6.68174	4.53947	0.00276963	0.314887	-1.4232
hsa_circ_0002465	2.4313	7.47402	4.5204	0.0028327	0.314887	-1.4391
hsa_circ_0006220	2.84204	10.98	4.51816	0.00284023	0.314887	-1.44098
hsa_circ_0008141	-2.66439	9.57662	-4.50843	0.00287312	0.314887	-1.44913
hsa_circ_0015270	-3.58834	8.37391	-4.5006	0.00289988	0.314887	-1.45569
hsa_circ_0017639	2.58745	9.07926	4.48842	0.00294208	0.314887	-1.46593
hsa_circ_0078786	2.36386	6.99746	4.46743	0.00301639	0.314887	-1.48365
hsa_circ_0000211	4.13166	10.2563	4.46684	0.00301849	0.314887	-1.48414
hsa_circ_0004605	2.18293	6.48127	4.46391	0.00302903	0.314887	-1.48662
hsa_circ_0001190	3.31372	11.1872	4.43635	0.00313025	0.314887	-1.51003
hsa_circ_0037866	-3.41969	11.777	-4.43013	0.00315357	0.314887	-1.51532
hsa_circ_0000670	-2.69849	7.11354	-4.42838	0.0031602	0.314887	-1.51682
hsa_circ_0002147	2.14592	8.83669	4.42771	0.00316273	0.314887	-1.51739
hsa_circ_0006128	2.12376	7.89117	4.42087	0.00318873	0.314887	-1.52324
hsa_circ_0019390	-2.93959	8.96879	-4.39168	0.0033023	0.314887	-1.54827
hsa_circ_0002576	2.3477	8.13123	4.37751	0.00335903	0.314887	-1.56048
hsa_circ_0027072	-2.62214	7.94709	-4.3768	0.00336189	0.314887	-1.56109
hsa_circ_0069570	-2.36106	8.43786	-4.37476	0.00337017	0.314887	-1.56286
hsa_circ_0004429	2.53835	8.50709	4.33609	0.00353114	0.314887	-1.5964
hsa_circ_0001747	2.59832	8.13834	4.32508	0.00357847	0.314887	-1.606
hsa_circ_0011385	-2.18819	7.87204	-4.32479	0.00357976	0.314887	-1.60626
hsa_circ_0001771	2.36699	7.8765	4.30577	0.00366327	0.314887	-1.62291
hsa_circ_0000478	3.76498	9.51068	4.30552	0.00366436	0.314887	-1.62312
hsa_circ_0000835	3.42228	9.2911	4.2969	0.00370295	0.314887	-1.6307
hsa_circ_0030431	-3.14769	12.5442	-4.28883	0.00373943	0.314887	-1.63779
hsa_circ_0088633	2.46269	6.68858	4.28839	0.00374144	0.314887	-1.63818
hsa_circ_0002724	-3.51829	9.35658	-4.27843	0.00378709	0.314887	-1.64696
hsa_circ_0003380	2.46145	8.02226	4.27466	0.00380452	0.314887	-1.65029
hsa_circ_0017628	3.27558	8.1834	4.27029	0.00382486	0.314887	-1.65416
hsa_circ_0001835	-3.78616	7.6284	-4.24586	0.00394066	0.314887	-1.67581
hsa_circ_0003608	3.50058	9.65959	4.23888	0.00397443	0.314887	-1.68202
hsa_circ_0000419	4.10519	9.32244	4.20167	0.00416007	0.314887	-1.71528
hsa_circ_0068655	4.03654	12.0484	4.19945	0.00417144	0.314887	-1.71727
hsa_circ_0000919	-2.72456	10.4137	-4.19419	0.00419854	0.314887	-1.722
hsa_circ_0002562	2.25278	6.58751	4.17197	0.00431508	0.314887	-1.74203
hsa_circ_0048009	2.93449	8.66659	4.1706	0.00432236	0.314887	-1.74326
hsa_circ_0000586	3.12745	8.49038	4.16061	0.00437605	0.314887	-1.75231
hsa_circ_0005067	3.27911	9.77135	4.15437	0.00440994	0.314887	-1.75796
hsa_circ_0046881	2.67313	8.1162	4.13856	0.00449708	0.314887	-1.77232
hsa_circ_0005255	-2.72142	9.38287	-4.13245	0.00453126	0.314887	-1.77789
hsa_circ_0088300	2.56191	7.01433	4.12352	0.00458175	0.314887	-1.78603
hsa_circ_0007218	2.41122	9.32135	4.122	0.00459041	0.314887	-1.78742
hsa_circ_0001968	-3.11945	12.3193	-4.12048	0.00459909	0.314887	-1.78881
hsa_circ_0001772	2.84714	10.2494	4.12009	0.00460129	0.314887	-1.78916
hsa_circ_0003770	-3.21737	10.6625	-4.11532	0.00462865	0.314887	-1.79353
hsa_circ_0001829	2.55734	8.55875	4.10145	0.00470915	0.314887	-1.80623
hsa_circ_0006157	2.26041	7.8394	4.09433	0.00475111	0.314887	-1.81277
hsa_circ_0051454	2.54235	6.48377	4.08433	0.00481067	0.314887	-1.82196
hsa_circ_0004113	3.92002	8.54976	4.04702	0.00504034	0.314887	-1.85645
hsa_circ_0027612	-2.68025	8.45343	-4.04193	0.00507264	0.314887	-1.86118
hsa_circ_0002484	-2.94496	11.1749	-4.02829	0.00516014	0.314887	-1.87387
hsa_circ_0003441	4.31021	11.0373	4.02794	0.00516241	0.314887	-1.8742
hsa_circ_0002021	2.1399	6.98824	4.02138	0.00520518	0.314887	-1.88032
hsa_circ_0001380	3.73064	12.3014	4.00981	0.00528142	0.314887	-1.89112
hsa_circ_0007380	2.92428	9.54785	4.00356	0.00532318	0.314887	-1.89698
hsa_circ_0002570	2.92161	9.07631	3.98652	0.00543875	0.314887	-1.91297
hsa_circ_0005147	2.47474	6.95087	3.97924	0.00548899	0.314887	-1.91982
hsa_circ_0007099	3.01767	11.7822	3.9789	0.00549131	0.314887	-1.92014
hsa_circ_0007334	2.41661	8.30548	3.97169	0.00554158	0.314887	-1.92693
hsa_circ_0001518	2.32526	7.33355	3.9676	0.00557032	0.314887	-1.93079
hsa_circ_0001819	3.60457	10.387	3.96643	0.00557858	0.314887	-1.9319
hsa_circ_0006107	2.24327	8.07395	3.95424	0.00566532	0.314887	-1.94342
hsa_circ_0034168	2.9018	8.83266	3.93059	0.00583789	0.314887	-1.96586
hsa_circ_0003923	3.219	11.3661	3.92733	0.00586213	0.314887	-1.96897
hsa_circ_0001810	2.17478	8.22732	3.9171	0.00593886	0.314887	-1.97871
hsa_circ_0004979	3.06139	8.26132	3.91461	0.00595774	0.314887	-1.98109
hsa_circ_0042962	2.65045	8.80012	3.91071	0.00598734	0.314887	-1.98481
hsa_circ_0068482	-2.65297	7.34534	-3.90776	0.00600987	0.314887	-1.98762
hsa_circ_0004771	3.01931	8.52953	3.90415	0.00603759	0.314887	-1.99108
hsa_circ_0000517	2.77967	11.949	3.90407	0.00603825	0.314887	-1.99116
hsa_circ_0008654	2.48104	9.41441	3.90274	0.00604848	0.314887	-1.99243
hsa_circ_0000518	2.61681	11.5133	3.88716	0.00616987	0.314887	-2.00736
hsa_circ_0074371	2.9318	10.4047	3.88716	0.00616993	0.314887	-2.00736
hsa_circ_0007905	2.59412	7.80513	3.87798	0.0062427	0.314887	-2.01618
hsa_circ_0001449	2.16128	8.47332	3.87589	0.00625937	0.314887	-2.01819
hsa_circ_0071862	-2.57356	9.01523	-3.86922	0.00631306	0.314887	-2.02461
hsa_circ_0007707	2.51354	7.8173	3.86361	0.00635854	0.314887	-2.03002
hsa_circ_0000963	4.08778	11.5073	3.8634	0.0063602	0.314887	-2.03022
hsa_circ_0043278	2.58363	11.0523	3.86169	0.0063742	0.314887	-2.03187
hsa_circ_0017643	3.40383	9.81585	3.85972	0.00639025	0.314887	-2.03377
hsa_circ_0062938	3.08703	8.05921	3.85389	0.00643819	0.314887	-2.0394
hsa_circ_0001776	2.30933	9.23188	3.85119	0.00646053	0.314887	-2.04201
hsa_circ_0014614	3.34944	9.08266	3.84556	0.00650737	0.314887	-2.04746
hsa_circ_0085495	2.16687	7.72896	3.83871	0.00656483	0.314887	-2.05409
hsa_circ_0004076	2.65249	7.35372	3.83665	0.00658222	0.314887	-2.05609
hsa_circ_0029937	2.51633	12.8817	3.83594	0.00658822	0.314887	-2.05678
hsa_circ_0054406	2.27382	9.57161	3.83217	0.00662021	0.314887	-2.06044
hsa_circ_0025951	2.5432	9.0411	3.82493	0.00668213	0.314887	-2.06747
hsa_circ_0005051	3.58264	12.4264	3.82172	0.00670981	0.314887	-2.07059
hsa_circ_0000220	3.4129	9.37221	3.81646	0.00675538	0.314887	-2.07571
hsa_circ_0078353	2.16471	9.69433	3.80444	0.00686085	0.314887	-2.08743
hsa_circ_0002100	3.22005	7.90389	3.7993	0.00690641	0.314887	-2.09244
hsa_circ_0006050	-3.30896	10.1735	-3.79719	0.00692525	0.314887	-2.09451
hsa_circ_0004245	3.37447	10.2619	3.79622	0.00693399	0.314887	-2.09546
hsa_circ_0071869	-2.77484	8.76015	-3.79397	0.00695411	0.314887	-2.09766
hsa_circ_0058514	-2.09379	7.64884	-3.77777	0.0071012	0.314887	-2.11353
hsa_circ_0008190	2.09678	7.70593	3.77569	0.00712041	0.314887	-2.11558
hsa_circ_0004163	-3.53165	9.65248	-3.77518	0.00712504	0.314887	-2.11607
hsa_circ_0000524	2.82305	10.8444	3.75821	0.00728341	0.314887	-2.13277
hsa_circ_0001485	2.11399	7.89111	3.75444	0.00731906	0.314887	-2.13648
hsa_circ_0043397	-2.486	6.60696	-3.7513	0.00734896	0.314887	-2.13958
hsa_circ_0005397	2.86082	11.6945	3.74835	0.0073771	0.314887	-2.14249
hsa_circ_0028861	-2.64698	8.65251	-3.73984	0.00745913	0.314887	-2.1509
hsa_circ_0001615	3.08584	8.55308	3.73145	0.00754091	0.314887	-2.15921
hsa_circ_0001250	2.6776	7.46651	3.72889	0.00756608	0.314887	-2.16174
hsa_circ_0008267	2.1413	9.09203	3.7262	0.00759261	0.314887	-2.16441
hsa_circ_0023610	-2.84418	7.26819	-3.72267	0.00762751	0.314887	-2.16791
hsa_circ_0001494	2.14089	8.5921	3.71749	0.00767915	0.314887	-2.17305
hsa_circ_0008689	-2.39925	8.23959	-3.71619	0.00769215	0.314887	-2.17434
hsa_circ_0003440	2.53274	8.04003	3.71516	0.00770251	0.314887	-2.17537
hsa_circ_0009022	3.19237	9.21347	3.71333	0.00772083	0.314887	-2.17718
hsa_circ_0072338	2.30857	7.83047	3.70368	0.00781864	0.314887	-2.18679
hsa_circ_0043001	2.33406	10.3136	3.69865	0.00787014	0.314887	-2.1918
hsa_circ_0007508	2.51337	8.78025	3.69655	0.00789172	0.314887	-2.19389
hsa_circ_0001073	2.13007	9.63904	3.67897	0.00807517	0.314887	-2.21146
hsa_circ_0015524	2.13875	7.50723	3.67859	0.00807913	0.314887	-2.21183
hsa_circ_0001588	3.02553	12.3036	3.67596	0.00810699	0.314887	-2.21447
hsa_circ_0004390	3.24124	8.3945	3.67417	0.008126	0.314887	-2.21626
hsa_circ_0001785	2.17807	7.23194	3.66132	0.00826391	0.314887	-2.22915
hsa_circ_0007331	3.24962	9.09594	3.66051	0.00827278	0.314887	-2.22997
hsa_circ_0051449	2.16368	6.62008	3.65366	0.0083474	0.314887	-2.23685
hsa_circ_0001498	2.28637	9.13261	3.64787	0.0084111	0.314887	-2.24268
hsa_circ_0059409	2.09238	8.34337	3.63752	0.00852616	0.314887	-2.2531
hsa_circ_0000567	2.87093	9.60811	3.62681	0.00864717	0.314887	-2.26392
hsa_circ_0003700	2.11171	8.26676	3.62507	0.00866695	0.314887	-2.26568
hsa_circ_0071174	2.4421	7.55795	3.62268	0.00869424	0.314887	-2.26809
hsa_circ_0006665	3.94204	9.9838	3.61526	0.00877965	0.314887	-2.27561
hsa_circ_0007691	2.73818	9.24133	3.61366	0.00879823	0.314887	-2.27723
hsa_circ_0073518	2.21703	6.96823	3.60548	0.00889355	0.314887	-2.28552
hsa_circ_0014613	2.56844	9.43748	3.60525	0.00889635	0.314887	-2.28576
hsa_circ_0005759	-2.7571	9.46807	-3.60414	0.00890929	0.314887	-2.28688
hsa_circ_0003484	2.84233	9.18768	3.6029	0.00892391	0.314887	-2.28815
hsa_circ_0000444	2.16029	7.40265	3.59853	0.00897552	0.314887	-2.29258
hsa_circ_0000284	2.84634	11.1251	3.59203	0.00905291	0.314887	-2.2992
hsa_circ_0000825	2.35854	6.49977	3.59002	0.00907702	0.314887	-2.30124
hsa_circ_0008439	2.30384	8.07591	3.58798	0.00910145	0.314887	-2.30332
hsa_circ_0000384	3.48942	10.6316	3.57405	0.00927078	0.314887	-2.31753
hsa_circ_0001546	2.72544	10.2191	3.57277	0.0092865	0.314887	-2.31883
hsa_circ_0002538	2.43919	7.9824	3.55959	0.00945004	0.314887	-2.33231
hsa_circ_0004494	2.18252	8.40304	3.5561	0.00949392	0.314887	-2.33589
hsa_circ_0016863	2.14457	7.78973	3.55009	0.00956991	0.314887	-2.34205
hsa_circ_0057725	2.15856	9.49543	3.54521	0.00963211	0.314887	-2.34705
hsa_circ_0016868	2.50683	8.2158	3.53242	0.00979725	0.314887	-2.3602
hsa_circ_0015677	2.45322	9.07892	3.52949	0.00983549	0.314887	-2.36322
hsa_circ_0021516	2.7116	7.02357	3.52816	0.00985293	0.314887	-2.36459
hsa_circ_0001439	2.96667	10.5474	3.52048	0.00995418	0.314887	-2.3725
hsa_circ_0033184	-3.98048	8.03664	-3.52009	0.00995929	0.314887	-2.3729
hsa_circ_0002908	2.16418	9.30209	3.51822	0.00998411	0.314887	-2.37483
hsa_circ_0006716	2.72418	10.4693	3.51477	0.0100301	0.314887	-2.37839
hsa_circ_0001079	2.68684	8.68143	3.51016	0.0100919	0.314887	-2.38315
hsa_circ_0002490	3.06072	10.739	3.49872	0.0102471	0.314887	-2.39499
hsa_circ_0047559	-2.14437	7.85553	-3.48649	0.0104159	0.314887	-2.40766
hsa_circ_0008319	2.65349	7.70101	3.48352	0.0104573	0.314887	-2.41075
hsa_circ_0065793	-3.18401	8.37534	-3.4819	0.0104801	0.314887	-2.41244
hsa_circ_0061276	2.56488	7.4813	3.47492	0.0105783	0.314887	-2.41969
hsa_circ_0029965	-3.89175	10.1896	-3.47435	0.0105865	0.314887	-2.42028
hsa_circ_0003596	-3.35791	11.5746	-3.47362	0.0105967	0.314887	-2.42104
hsa_circ_0005728	2.67672	10.5504	3.4669	0.0106926	0.314887	-2.42804
hsa_circ_0051732	-2.75374	8.48775	-3.46375	0.0107378	0.314887	-2.43132
hsa_circ_0000519	2.21513	11.0677	3.46119	0.0107746	0.314887	-2.43398
hsa_circ_0008604	2.81177	9.66818	3.45788	0.0108226	0.314887	-2.43744
hsa_circ_0007252	3.10774	7.64696	3.45596	0.0108505	0.314887	-2.43944
hsa_circ_0000997	2.2256	7.9967	3.4501	0.010936	0.314887	-2.44555
hsa_circ_0000754	2.83593	10.4572	3.44646	0.0109896	0.314887	-2.44936
hsa_circ_0011333	2.6244	9.02454	3.44436	0.0110207	0.314887	-2.45156
hsa_circ_0003782	3.01408	8.82541	3.44074	0.0110744	0.314887	-2.45535
hsa_circ_0000569	2.53559	7.91297	3.41886	0.0114051	0.316214	-2.47829
hsa_circ_0002103	3.84479	8.53628	3.4152	0.0114615	0.316214	-2.48213
hsa_circ_0003910	2.15805	7.84608	3.40846	0.0115659	0.316214	-2.48922
hsa_circ_0007107	2.51304	8.491	3.40289	0.0116532	0.316214	-2.49509
hsa_circ_0001434	2.10491	8.62165	3.39814	0.0117281	0.316214	-2.50009
hsa_circ_0008202	2.89419	9.21557	3.3932	0.0118066	0.316214	-2.50531
hsa_circ_0047467	-2.80143	9.77323	-3.38648	0.0119141	0.316214	-2.5124
hsa_circ_0007778	2.31555	7.51119	3.38454	0.0119454	0.316214	-2.51445
hsa_circ_0008521	2.10949	7.90654	3.37661	0.0120741	0.316214	-2.52283
hsa_circ_0000437	2.28802	10.0268	3.37212	0.0121477	0.316214	-2.52759
hsa_circ_0008285	2.63364	9.88428	3.36319	0.0122955	0.316214	-2.53706
hsa_circ_0005887	2.28003	8.31103	3.36134	0.0123263	0.316214	-2.53902
hsa_circ_0000515	2.28208	12.4061	3.35825	0.0123781	0.316214	-2.5423
hsa_circ_0030162	-3.9164	8.79387	-3.3498	0.0125206	0.316214	-2.55127
hsa_circ_0006633	2.87468	8.32369	3.33671	0.0127451	0.316214	-2.56521
hsa_circ_0006324	3.42745	10.0172	3.33638	0.0127507	0.316214	-2.56556
hsa_circ_0004666	2.4231	7.66074	3.33221	0.0128232	0.316214	-2.57001
hsa_circ_0007612	2.68675	8.46561	3.32871	0.0128843	0.316214	-2.57374
hsa_circ_0008178	2.63506	8.27814	3.32584	0.0129346	0.316214	-2.5768
hsa_circ_0008362	2.36779	8.28126	3.32167	0.0130082	0.316214	-2.58126
hsa_circ_0001030	3.73241	12.2336	3.32163	0.0130089	0.316214	-2.5813
hsa_circ_0015796	3.36934	10.3632	3.3208	0.0130237	0.316214	-2.58219
hsa_circ_0001696	2.68199	10.2905	3.31247	0.0131721	0.316214	-2.59109
hsa_circ_0037681	-2.23368	7.5463	-3.3048	0.0133103	0.316214	-2.5993
hsa_circ_0003275	2.2226	8.03519	3.30198	0.0133617	0.316214	-2.60233
hsa_circ_0005795	-3.50023	8.43589	-3.29501	0.0134892	0.316214	-2.6098
hsa_circ_0001839	2.19513	8.60772	3.29479	0.0134933	0.316214	-2.61004
hsa_circ_0008114	2.1278	7.25126	3.28551	0.0136652	0.316214	-2.62
hsa_circ_0001475	2.29307	7.88645	3.2801	0.0137665	0.316214	-2.62582
hsa_circ_0006256	2.75716	9.09503	3.27766	0.0138126	0.316214	-2.62845
hsa_circ_0000741	-2.5965	12.9906	-3.25813	0.0141863	0.317776	-2.6495
hsa_circ_0003638	3.09125	9.2851	3.25631	0.0142217	0.317776	-2.65147
hsa_circ_0089763	2.48125	13.7214	3.25154	0.0143151	0.317776	-2.65663
hsa_circ_0004636	2.63764	9.49275	3.25092	0.0143271	0.317776	-2.65729
hsa_circ_0001282	2.5689	7.89074	3.24283	0.014487	0.317945	-2.66605
hsa_circ_0089762	3.62982	11.8487	3.24069	0.0145294	0.317945	-2.66836
hsa_circ_0000471	2.4641	12.5762	3.23084	0.0147272	0.320309	-2.67904
hsa_circ_0000255	2.25596	8.23257	3.22867	0.014771	0.320342	-2.68138
hsa_circ_0003426	2.81286	8.42424	3.22579	0.0148297	0.320342	-2.68452
hsa_circ_0009043	3.68293	12.1612	3.22326	0.0148812	0.320342	-2.68726
hsa_circ_0002635	2.27425	8.18682	3.21863	0.0149763	0.320342	-2.69229
hsa_circ_0006308	2.39518	8.55021	3.21785	0.0149924	0.320342	-2.69314
hsa_circ_0006862	-2.31177	7.57567	-3.21354	0.0150814	0.320558	-2.69782
hsa_circ_0007302	2.65897	9.63612	3.21021	0.0151507	0.320558	-2.70145
hsa_circ_0007713	2.5346	10.8893	3.20866	0.015183	0.320558	-2.70314
hsa_circ_0079284	3.54514	8.69541	3.20681	0.0152217	0.320558	-2.70515
hsa_circ_0008618	2.68348	9.22312	3.19622	0.0154452	0.322568	-2.71668
hsa_circ_0076989	-2.92471	9.80308	-3.19545	0.0154615	0.322568	-2.71752
hsa_circ_0042961	2.42041	10.8817	3.18792	0.0156229	0.323087	-2.72575
hsa_circ_0020093	-4.00003	8.1933	-3.16741	0.0160714	0.32536	-2.74818
hsa_circ_0003221	2.26204	9.29071	3.15574	0.0163325	0.326071	-2.76097
hsa_circ_0088479	2.39709	7.35972	3.15347	0.0163839	0.326071	-2.76346
hsa_circ_0031235	2.24061	9.32283	3.14882	0.0164896	0.326501	-2.76857
hsa_circ_0034867	2.48664	7.64292	3.11515	0.0172774	0.330317	-2.80566
hsa_circ_0000076	2.75678	8.30777	3.11084	0.017381	0.330317	-2.81041
hsa_circ_0001136	2.6346	8.90652	3.10649	0.0174863	0.330317	-2.81522
hsa_circ_0057753	2.1557	7.63263	3.10203	0.0175951	0.330317	-2.82016
hsa_circ_0005630	-2.24809	8.69146	-3.0916	0.0178521	0.330317	-2.8317
hsa_circ_0002624	2.14791	6.48235	3.08523	0.0180111	0.330317	-2.83877
hsa_circ_0063419	2.42332	8.9739	3.08383	0.0180462	0.330317	-2.84032
hsa_circ_0008420	2.31882	7.0584	3.08116	0.0181135	0.330317	-2.84328
hsa_circ_0006675	3.09679	9.3929	3.08041	0.0181325	0.330317	-2.84412
hsa_circ_0075026	-2.12154	7.44144	-3.07043	0.0183862	0.330317	-2.8552
hsa_circ_0001492	2.22058	9.99641	3.06887	0.0184263	0.330317	-2.85693
hsa_circ_0061372	-2.25961	7.15114	-3.06653	0.0184866	0.330317	-2.85954
hsa_circ_0087192	-4.32278	8.15699	-3.06471	0.0185336	0.330317	-2.86157
hsa_circ_0058497	2.77448	9.52677	3.05371	0.0188202	0.331296	-2.87381
hsa_circ_0002955	2.48779	10.0138	3.05149	0.0188786	0.331296	-2.87628
hsa_circ_0006373	2.12597	7.77592	3.0422	0.0191251	0.334413	-2.88664
hsa_circ_0011588	-2.26493	8.66948	-3.03853	0.0192235	0.33493	-2.89074
hsa_circ_0046854	-3.22199	9.67978	-3.02509	0.0195882	0.335782	-2.90576
hsa_circ_0001851	2.32407	9.10694	3.0171	0.0198088	0.335782	-2.91471
hsa_circ_0032029	-2.14943	7.69131	-3.01568	0.0198481	0.335782	-2.9163
hsa_circ_0047821	2.29903	9.30826	3.00993	0.0200087	0.335782	-2.92274
hsa_circ_0077007	-2.15324	9.41068	-2.99915	0.0203136	0.335961	-2.93484
hsa_circ_0001068	2.20673	6.8786	2.99765	0.0203562	0.335961	-2.93652
hsa_circ_0007207	-2.79067	8.20433	-2.98484	0.0207256	0.335961	-2.95092
hsa_circ_0043513	-2.43263	9.04027	-2.98316	0.0207745	0.335961	-2.95281
hsa_circ_0007444	3.07268	12.162	2.97564	0.0209953	0.337357	-2.96128
hsa_circ_0005847	2.09855	7.46664	2.97181	0.0211085	0.337357	-2.96559
hsa_circ_0001824	2.45205	10.0244	2.96475	0.0213194	0.337357	-2.97356
hsa_circ_0005542	2.38121	7.26596	2.96085	0.0214366	0.337357	-2.97795
hsa_circ_0004224	2.11814	7.51574	2.95766	0.0215331	0.337357	-2.98155
hsa_circ_0088478	2.2928	9.64961	2.94967	0.0217769	0.337879	-2.99058
hsa_circ_0008501	2.41575	10.2882	2.94426	0.0219435	0.337879	-2.9967
hsa_circ_0025988	-2.10811	6.22317	-2.9418	0.0220197	0.337879	-2.99948
hsa_circ_0001394	-2.34461	7.22026	-2.92729	0.0224751	0.337879	-3.01592
hsa_circ_0003763	-2.71087	11.482	-2.92717	0.0224787	0.337879	-3.01604
hsa_circ_0077879	-2.13936	7.05914	-2.92193	0.0226457	0.337879	-3.02199
hsa_circ_0022614	-2.72893	10.3213	-2.91654	0.0228186	0.337879	-3.0281
hsa_circ_0003972	2.27164	9.25505	2.91604	0.0228349	0.337879	-3.02867
hsa_circ_0006677	2.75785	11.0101	2.90866	0.0230743	0.338532	-3.03706
hsa_circ_0018657	-2.59433	6.93869	-2.90743	0.0231146	0.338532	-3.03846
hsa_circ_0001744	-2.1598	6.28325	-2.90362	0.0232393	0.338532	-3.04278
hsa_circ_0032475	-2.26367	9.00757	-2.90259	0.0232733	0.338532	-3.04396
hsa_circ_0066874	2.48027	8.5045	2.88705	0.0237907	0.338536	-3.06164
hsa_circ_0010015	-3.41229	10.684	-2.87884	0.024069	0.338536	-3.071
hsa_circ_0015879	-2.47561	8.46009	-2.87876	0.0240719	0.338536	-3.0711
hsa_circ_0061577	-2.5188	9.59394	-2.87725	0.0241233	0.338536	-3.07282
hsa_circ_0080712	-4.32207	12.5979	-2.8539	0.0249359	0.341484	-3.09949
hsa_circ_0001062	-2.75246	8.34551	-2.85106	0.0250366	0.341484	-3.10274
hsa_circ_0006332	-3.83366	9.13051	-2.83434	0.0256386	0.341484	-3.12189
hsa_circ_0002089	2.1401	9.35824	2.83262	0.0257012	0.341484	-3.12386
hsa_circ_0005524	2.1576	8.2627	2.83169	0.0257353	0.341484	-3.12492
hsa_circ_0008394	2.39239	10.962	2.82601	0.025944	0.341484	-3.13144
hsa_circ_0015240	-2.46293	7.7256	-2.82303	0.0260546	0.341484	-3.13487
hsa_circ_0001543	-2.55907	7.161	-2.82251	0.0260739	0.341484	-3.13547
hsa_circ_0001329	2.3081	10.6093	2.82189	0.0260968	0.341484	-3.13617
hsa_circ_0000558	-2.78689	7.26262	-2.81863	0.0262182	0.341484	-3.13992
hsa_circ_0071196	2.64427	9.78135	2.81279	0.026437	0.341484	-3.14662
hsa_circ_0000095	2.31472	9.61622	2.81259	0.0264445	0.341484	-3.14685
hsa_circ_0000319	-3.08633	9.50153	-2.80971	0.0265532	0.341484	-3.15016
hsa_circ_0017037	-2.50473	6.64107	-2.80615	0.0266883	0.341484	-3.15426
hsa_circ_0001897	2.78114	8.09341	2.80445	0.0267533	0.341484	-3.15622
hsa_circ_0027679	2.9267	9.01151	2.80413	0.0267651	0.341484	-3.15658
hsa_circ_0001572	-3.20363	7.96912	-2.80303	0.0268073	0.341573	-3.15785
hsa_circ_0006049	2.61475	9.74223	2.79968	0.0269356	0.342311	-3.1617
hsa_circ_0013480	-2.34892	7.30268	-2.78825	0.0273785	0.343574	-3.17487
hsa_circ_0051239	-4.2128	11.599	-2.78278	0.0275929	0.343574	-3.18117
hsa_circ_0003568	-2.26459	8.56863	-2.78191	0.0276271	0.343574	-3.18217
hsa_circ_0051470	-2.3453	9.87517	-2.77933	0.0277293	0.343574	-3.18516
hsa_circ_0085616	2.51773	9.11831	2.76827	0.0281707	0.343574	-3.19792
hsa_circ_0003454	-2.33598	8.76134	-2.76789	0.0281863	0.343574	-3.19836
hsa_circ_0060332	-2.48669	8.22399	-2.76659	0.0282384	0.343574	-3.19986
hsa_circ_0006893	2.11229	8.59367	2.7598	0.0285139	0.343574	-3.20771
hsa_circ_0003473	-2.50032	10.1719	-2.75542	0.0286932	0.344212	-3.21277
hsa_circ_0001826	-3.64704	7.65724	-2.73567	0.0295159	0.346525	-3.23564
hsa_circ_0087540	2.28724	9.68494	2.73522	0.029535	0.346525	-3.23616
hsa_circ_0001092	2.46756	10.7954	2.72646	0.0299082	0.346525	-3.24632
hsa_circ_0009021	2.26939	9.57863	2.72127	0.0301316	0.346525	-3.25235
hsa_circ_0002720	-2.29081	7.57322	-2.72033	0.0301723	0.346525	-3.25344
hsa_circ_0008453	2.20408	8.93764	2.71701	0.0303162	0.346525	-3.25729
hsa_circ_0001666	2.62625	10.8558	2.71677	0.0303267	0.346525	-3.25757
hsa_circ_0049637	3.77689	10.1747	2.7165	0.0303382	0.346525	-3.25788
hsa_circ_0047463	-3.11544	10.7028	-2.71537	0.0303874	0.346525	-3.25919
hsa_circ_0014491	-2.89761	6.85228	-2.71411	0.0304424	0.346525	-3.26065
hsa_circ_0008193	2.34879	10.3566	2.71256	0.0305102	0.346525	-3.26245
hsa_circ_0005983	-2.26345	7.27384	-2.71113	0.030573	0.346525	-3.26412
hsa_circ_0087531	2.63519	9.57568	2.71084	0.0305856	0.346525	-3.26445
hsa_circ_0043598	-3.53127	9.76069	-2.707	0.0307545	0.346525	-3.26891
hsa_circ_0003653	3.36823	9.51833	2.69556	0.0312642	0.346525	-3.28222
hsa_circ_0008838	2.12386	8.27139	2.69545	0.0312688	0.346525	-3.28234
hsa_circ_0000128	-3.59629	9.92283	-2.69204	0.0314224	0.346525	-3.28631
hsa_circ_0004870	2.68651	10.5617	2.69174	0.0314359	0.346525	-3.28666
hsa_circ_0024957	-2.65908	7.91342	-2.69122	0.0314593	0.346525	-3.28726
hsa_circ_0006623	-2.37825	8.83182	-2.68273	0.0318457	0.346525	-3.29716
hsa_circ_0001246	2.43134	8.79836	2.68147	0.0319034	0.346525	-3.29862
hsa_circ_0085154	-2.12176	9.21599	-2.67166	0.0323569	0.346525	-3.31006
hsa_circ_0089978	-2.4417	6.81535	-2.66692	0.0325781	0.346525	-3.31558
hsa_circ_0009590	2.52423	11.1785	2.66552	0.032644	0.346525	-3.31722
hsa_circ_0015382	-3.82385	9.79454	-2.65774	0.0330115	0.34701	-3.3263
hsa_circ_0005218	2.50571	10.4148	2.65475	0.0331538	0.34701	-3.32979
hsa_circ_0008563	-2.87522	10.6037	-2.64731	0.0335112	0.349861	-3.33849
hsa_circ_0029431	2.26668	10.3242	2.6373	0.0339984	0.349861	-3.35019
hsa_circ_0072684	-2.47776	8.32794	-2.62686	0.0345138	0.351027	-3.3624
hsa_circ_0003018	-2.11052	8.31603	-2.62606	0.0345538	0.351027	-3.36334
hsa_circ_0033392	-3.90913	7.63418	-2.6195	0.0348827	0.352159	-3.37103
hsa_circ_0001104	2.31317	9.44921	2.60399	0.0356727	0.353093	-3.38921
hsa_circ_0055451	-4.26458	9.93871	-2.60357	0.0356943	0.353093	-3.3897
hsa_circ_0000231	2.54857	10.9673	2.59497	0.0361408	0.353093	-3.39979
hsa_circ_0066629	-2.11797	6.90062	-2.59276	0.0362564	0.353093	-3.40239
hsa_circ_0008252	-2.18744	7.66803	-2.59256	0.0362669	0.353093	-3.40262
hsa_circ_0008546	-4.45708	9.28651	-2.58035	0.0369129	0.354963	-3.41696
hsa_circ_0003006	-2.41407	10.0649	-2.57859	0.0370066	0.355037	-3.41902
hsa_circ_0000691	2.81879	11.6167	2.57719	0.0370822	0.355037	-3.42068
hsa_circ_0065649	-2.3036	8.58567	-2.576	0.0371456	0.355037	-3.42207
hsa_circ_0000320	-2.51956	10.9956	-2.57543	0.0371763	0.355037	-3.42274
hsa_circ_0008915	-2.2335	6.44702	-2.5725	0.0373346	0.355539	-3.42619
hsa_circ_0000069	-2.81781	10.0919	-2.56481	0.0377524	0.355768	-3.43524
hsa_circ_0031286	-2.11837	8.78664	-2.56431	0.0377798	0.355768	-3.43582
hsa_circ_0042458	-2.25893	9.32646	-2.54995	0.0385737	0.355768	-3.45272
hsa_circ_0000420	-2.72747	8.01795	-2.54316	0.0389555	0.355768	-3.46073
hsa_circ_0091692	-2.83389	11.152	-2.54085	0.0390862	0.355768	-3.46345
hsa_circ_0002664	2.68247	8.58249	2.53822	0.0392353	0.355768	-3.46655
hsa_circ_0063752	-2.47345	9.9032	-2.5307	0.0396657	0.355768	-3.47542
hsa_circ_0021620	-2.52727	7.98198	-2.52987	0.039713	0.355768	-3.47639
hsa_circ_0000317	-2.3021	12.0467	-2.52837	0.0397999	0.355768	-3.47816
hsa_circ_0007108	2.33069	8.65535	2.52223	0.040156	0.355768	-3.4854
hsa_circ_0001538	-2.49712	8.38688	-2.52032	0.0402675	0.355768	-3.48766
hsa_circ_0088220	-3.08251	7.25828	-2.51712	0.0404551	0.356577	-3.49144
hsa_circ_0006884	2.5242	9.2432	2.51636	0.0404997	0.356587	-3.49234
hsa_circ_0001854	-2.27874	8.17069	-2.51585	0.0405296	0.356587	-3.49294
hsa_circ_0007632	2.11639	9.4431	2.51283	0.0407074	0.356615	-3.4965
hsa_circ_0003859	-2.21284	9.18504	-2.50464	0.0411948	0.356615	-3.50618
hsa_circ_0006725	3.14267	10.4324	2.50138	0.0413904	0.356615	-3.51003
hsa_circ_0001875	2.49774	11.2552	2.4999	0.0414794	0.356615	-3.51177
hsa_circ_0004846	2.23099	9.34154	2.49584	0.0417244	0.356615	-3.51657
hsa_circ_0008832	2.83874	10.6	2.48748	0.042235	0.356615	-3.52646
hsa_circ_0004120	-2.47181	8.04985	-2.48333	0.0424902	0.356615	-3.53136
hsa_circ_0000372	-2.62228	7.13715	-2.48258	0.0425365	0.356615	-3.53225
hsa_circ_0040650	-2.96027	8.96968	-2.4737	0.0430897	0.356615	-3.54276
hsa_circ_0001369	2.59253	9.43727	2.47101	0.0432588	0.356615	-3.54594
hsa_circ_0008545	-2.73203	9.04186	-2.47052	0.0432892	0.356615	-3.54652
hsa_circ_0063266	-2.14135	7.73419	-2.46971	0.0433406	0.356615	-3.54748
hsa_circ_0080802	-2.75981	7.73402	-2.46924	0.0433703	0.356615	-3.54804
hsa_circ_0002701	-2.41102	8.79144	-2.46892	0.0433904	0.356615	-3.54842
hsa_circ_0001853	-3.31364	6.89057	-2.4662	0.0435622	0.356615	-3.55163
hsa_circ_0074428	-2.17402	8.47207	-2.46335	0.0437433	0.356615	-3.55501
hsa_circ_0004117	2.09197	9.137	2.46305	0.0437626	0.356615	-3.55537
hsa_circ_0004277	2.45077	8.32175	2.45877	0.0440361	0.356615	-3.56043
hsa_circ_0055703	-2.92204	6.85342	-2.45812	0.0440776	0.356615	-3.5612
hsa_circ_0092337	4.18148	12.2547	2.45526	0.0442616	0.356615	-3.56459
hsa_circ_0027719	-3.09648	10.2029	-2.4495	0.044634	0.356615	-3.57141
hsa_circ_0001368	2.87451	8.09105	2.44432	0.044972	0.356615	-3.57755
hsa_circ_0063526	-3.58596	10.1551	-2.44222	0.0451103	0.356615	-3.58005
hsa_circ_0010906	2.15582	13.1231	2.43575	0.0455374	0.356615	-3.58772
hsa_circ_0049586	-2.34587	9.78948	-2.43167	0.0458087	0.356615	-3.59255
hsa_circ_0043081	2.76898	6.33543	2.42421	0.0463098	0.356615	-3.60141
hsa_circ_0000718	-2.86097	9.02756	-2.42054	0.0465581	0.356615	-3.60576
hsa_circ_0078383	-2.68219	11.2676	-2.40821	0.0474031	0.356615	-3.6204
hsa_circ_0038082	-3.77107	10.3597	-2.40589	0.0475635	0.356615	-3.62315
hsa_circ_0050263	-2.51886	10.0744	-2.40158	0.0478637	0.356615	-3.62827
hsa_circ_0011205	-2.2478	8.08968	-2.40057	0.0479341	0.356615	-3.62946
hsa_circ_0008602	2.31642	8.41138	2.39921	0.0480297	0.356615	-3.63109
hsa_circ_0005437	-2.21498	7.87688	-2.3879	0.0488291	0.356615	-3.64452
hsa_circ_0065052	-2.92302	8.62249	-2.38766	0.048846	0.356615	-3.6448
hsa_circ_0000123	-2.25338	8.59277	-2.38341	0.0491499	0.356615	-3.64985
hsa_circ_0040414	2.12372	8.23981	2.38043	0.0493643	0.356615	-3.6534
hsa_circ_0000325	-4.55474	7.9018	-2.37952	0.0494299	0.356615	-3.65448
hsa_circ_0002483	2.26092	9.73041	2.37806	0.0495358	0.356615	-3.65622
hsa_circ_0059352	-2.73926	6.65371	-2.37712	0.0496033	0.356615	-3.65733
hsa_circ_0030643	-2.66226	7.26076	-2.37449	0.0497943	0.356615	-3.66046
hsa_circ_0084527	-2.55434	6.55013	-2.37244	0.0499437	0.356615	-3.6629
