# Supplementary material for: Integrative identification of hub genes in development of atrial fibrillation related stroke
Source: PLoS One. 2023 Mar 23;18(3):e0283617. doi: 10.1371/journal.pone.0283617 (PMC10035830; doi:10.1371/journal.pone.0283617)
Supplement: S6 Table — (XLSX) [file pone.0283617.s009.xlsx]

## Sheet: turqoise
Supplementary Table6 432 genes in the turquoise module
ABCC13
ABCG2
AC017002.2
ACKR1
ACTL6A
AF520793
AGL
AHSP
AK025288
AK1
AKR1C3
AKT1S1
AL022341.3
ALAS2
AMFR
ANK1
ANKRD36B
ANKRD46
ANKRD55
ANKRD9
ANXA1
AP2A1
AP3B2
APCDD1
ASCC2
ATP8B4
AZU1
BABAM1
BAG1
BATF2
BC022892
BC044596
BCAT1
BCL2L1
BEX2
BLVRB
BNIP3L
BPGM
BSG
C16orf54
C17orf97
C2orf76
C4BPA
C5orf28
C6orf211
CA1
CA2
CAMK4
CAMP
CARM1
CBLL1
CCDC176
CCDC23
CCR7
CD160
CD24
CD3G
CD69
CD96
CDC42-IT1
CDC7
CEACAM6
CEACAM8
CENPK
CETN3
CHI3L2
CHPT1
CHRM3-AS2
CHURC1
CLEC12A
CLEC1A
CLK1
CMC1
CMPK2
CMTR2
CNPPD1
COX16
CPA3
CR1L
CRIM1
CRISP3
CRTAM
CRY1
CSGALNACT1
CTD-2292M16.8
CTNNAL1
CXCL10
CXCL8
DCAF12
DDX17
DDX3Y
DEFA4
DFFB
DHRS9
DMTN
DNAJA4
DNAJB14
DPCD
DPM2
DSC1
E2F2
EIF1AX
EIF1AY
EIF2AK1
EIF3C
ELANE
ENDOD1
ENPP7
EPB41
EPB42
EPS8
EPSTI1
ERAP2
ESPN
ETV7
F8
FAM104A
FAM117A
FAM169A
FAM19A1
FAM210B
FAM214B
FAM46C
FANCL
FAXDC2
FBLN5
FECH
FHIT
FIS1
FKBP1B
FKBP8
FOLR3
FOXO3
FPGT
FTX
GAPT
GATA1
GBP1
GBP3
GBP5
GCAT
GGTA1P
GIMAP7
GLRX5
GMNN
GMPR
GPR146
GPR160
GPR183
GPR34
GPR82
GPRASP1
GRINA
GUCD1
GYPA
GYPB
HAGH
HAT1
HAUS1
HBD
HBE1
HBM
HBZ
HCG11
HDGF
HEBP1
HEMGN
HEPACAM2
HIP1
HLA-DQA1
HLA-DQB1
HMBS
HTATSF1P2
ICAM4
IFI27
IFI44
IFI44L
IFIT1
IGF2BP2
IGFBP2
IGJ
IGLL3P
IL18RAP
IL7
IL7R
ISCA1
ISG15
ITGAV
ITLN1
ITM2A
JAZF1
JHDM1D-AS1
JPX
KANSL1-AS1
KCNH2
KDM5D
KEL
KISS1R
KLC3
KLF1
KLRB1
KLRC3
KRT1
KRT72
KRT77
LAMP3
LAMTOR3
LCE1E
LCN2
LHPP
LILRA3
LIPT1
LOC100127972
LOC100130357
LOC100130456
LOC100132005
LOC100134445
LOC100190986
LOC100996286
LOC101926918
LOC101927752
LOC102724387
LOC154761
LOC280665
LOC285957
LOC389765
LOC728613
LOC729870
LRFN3
LRIF1
LRRC37A4P
LRRN3
LTF
LYL1
MAF1
MAL
MAP3K7CL
2021-03-02
2021-03-08
MATR3
MBNL3
METTL18
MICALCL
MKRN1
MMP8
MORC3
MPP1
MS4A3
MSANTD2
MXI1
MYL4
NAPSB
NAT1
NAT2
NELL2
NFIX
NFXL1
NINJ2
NME4
NMT2
NOG
NPRL3
NR1D2
NRN1
NT5M
NUCB1
ODC1
OLIG1
OMA1
OR7A5
OSBP2
OTUD6B
P2RY14
PBX1
PCSK1N
PCTP
PDCD4
PDZK1IP1
PF4V1
PHF5A
PHOSPHO1
PHOSPHO2
PIBF1
PIK3R1
PINK1
PIP4K2A
PITHD1
PLA2G4A
PLEK2
PLVAP
PMAIP1
POLL
PPM1B
PPP2R5B
PRKY
PRMT6
PRPH
PSMF1
PTPRM
PWAR6
RAB2B
RAB38
RAB39B
RAB3IL1
RAD23A
RAP1GAP
RASGRP1
RBM38
RBPMS2
RILP
RLF
RNASE3
RNASE4
RNF10
RNF11
RNF123
RNF182
ROGDI
RP11-124L9.5
RP11-158G18.1
RP11-182L21.5
RP11-271C24.3
RP11-28F1.2
RP11-349E4.1
RP11-488L18.10
RP11-727A23.11
RP3-368A4.6
RP5-1074L1.4
RP5-1154L15.2
RPGR
RPH3A
RPIA
RPS4Y1
RRN3P2
RSAD2
RSL24D1
RUNDC3A
S100B
S1PR1
SACM1L
SACS
SAMSN1
SELENBP1
SENP6
SEPSECS-AS1
SERPING1
SFRP2
SGMS1
SHARPIN
SHPRH
SIAH2
SIRT1
SLAIN1
SLC14A1
SLC19A2
SLC1A5
SLC25A39
SLC30A3
SLC38A5
SLC48A1
SLC4A1
SLC6A8
SLC6A9
SLC7A5
SLIRP
SMIM1
SMIM24
SMIM5
SNCA
SNRNP48
SOWAHC
SRRD
ST6GALNAC4
STRADB
STXBP3
TCEAL8
TCN1
TCRBV15S1
THAP9-AS1
THEMIS
TMCC2
TMEM123
TMEM151A
TMEM158
TMEM176A
TMEM176B
TMEM263
TMEM63B
TMEM86B
TMOD1
TNFRSF17
TNS1
TOX2
TRAK2
TRAT1
TRIM58
TRIM59
TRMT11
TSIX
TSNAX
TSPAN5
TSPAN7
TSPO2
TSTA3
TUBB2A
TVP23B
TXLNGY
TXNDC16
UAP1
USP12
USP53
USP9Y
VSTM1
VWCE
WDR45
XAGE-4
XIST
XK
YBX2
YEATS4
YOD1
ZBTB41
ZEB1-AS1
ZFAND1
ZFP62
ZNF205
ZNF354A
ZNF587B
ZNF595
ZNF653
ZNF700
ZNF83
